# Supplementary material for: Protein Panel of Serum-Derived Small Extracellular Vesicles for the Screening and Diagnosis of Epithelial Ovarian Cancer
Source: Cancers (Basel). 2022 Jul 30;14(15):3719. doi: 10.3390/cancers14153719 (PMC9367436; doi:10.3390/cancers14153719)
Supplement: Supplementary file 1 [file cancers-14-03719-s001.zip]

Archive with 4 entries (4 files):
- Figure S1.tif
- Figure S2.tif
- Figure S3.tif
- Table S1-S11.xlsx
