# Supplementary material for: Protein Panel of Serum-Derived Small Extracellular Vesicles for the Screening and Diagnosis of Epithelial Ovarian Cancer
Source: Cancers (Basel). 2022 Jul 30;14(15):3719. doi: 10.3390/cancers14153719 (PMC9367436; doi:10.3390/cancers14153719)
Supplement: Supplementary file 1 [file cancers-14-03719-s001.zip › Table S1-S11.xlsx]

## Sheet: Table S1
Table S1. Clinical characteristics of patients with ovarian cancer and healthy controls in the discovery and validation cohort.
	Discovery cohort (n = 27)			Validation cohort (n = 85)
Categories	Ovarian cancer (n = 9)	Cystadenoma (n = 9)	Healthy control (n = 9)	Ovarian cancer (n = 50)	Cystadenoma (n = 15)	Healthy control (n = 20)
Age (years)
Median (IQR)	60（54-65）	43（29-58）	42（36.5-49.5）	55.5（47.5-64）	46（27-58）	46.5（38.5-55）
CA125 (U/ml)
Median (IQR)	521.60（242.85-5365.09）	14.50（8.45-69.55）		788.60（206.38-1939.15）	19.70（9.60-26.00）
FIGO, n
I	1			12
II	0			2
III	6			25
IV	2			11
Grade, n
G1	0			4
G2	0			1
G3	7			31
Unknown	2			14
Histological type, n
Serous cystadenoma		3			6
Mucinous cystadenoma		6			10
Serous carcinoma	6			30
Mucinous carcinoma	1			2
Endometrioid carcinoma	0			4
Clear cell carcinoma	1			9
Other*	1			5
*EOCs with undefined pathological type

## Sheet: Table S2
Table S2. Software used for bioinformatics analysis.
Analysis	Software/methods	Version	Website
MS/MS data	MaxQuant	v.1.5.2.8	http://www.maxquant.org/
GO Annotation	InterProScan	v.5.14-53.0	http://www.ebi.ac.uk/interpro/
Reactome pathway Annotation	Reactome database	v.3.7	https://reactome.org/
PPI	STRING database	v.11.0	https://string-db.org/
Subcellular Localization	Wolfpsort	v.2.0	http://www.genscript.com/psort/wolfpsort.html

## Sheet: Table S3
Table S3. Quantification data of 996 proteins by TMT-based proteomic analysis.
Protein information			Cys group									HC group									Ca group
Protein accession	Gene name	MW [kDa]	Cys_1	Cys_2	Cys_3	Cys_4	Cys_5	Cys_6	Cys_7	Cys_8	Cys_9	HC_1	HC_2	HC_3	HC_4	HC_5	HC_6	HC_7	HC_8	HC_9	Ca_1	Ca_2	Ca_3	Ca_4	Ca_5	Ca_6	Ca_7	Ca_8	Ca_9
P02656	APOC3	10.852	0.792	0.497	0.998	0.524	2.765	1.621	0.723	1.085	0.824	1.221	0.819	0.515	0.505	2.868	0.536	1.009	1.307	0.768	0.588	0.615	0.539	0.647	0.632	1.056	0.911	0.997	0.892
P60201	PLP1	30.077		0.771				0.844	0.969					1.039	0.822		0.832							1.004		1.082	0.504
Q16706	MAN2A1	131.14	1.004		0.941	1.632	0.918			1.009	1.114	0.886	1.415			0.882		0.934	1.209	0.882	1.215	1.163	1.261		1.624			0.975	1.361
P30101	PDIA3	56.782	1.057	0.992	1.05			0.818	1.612	0.972				0.779	0.991	1.299	0.946		0.882	1.321				0.85	1.004	1.033	0.977	1.205	0.938
P01594	IGKV1-33	12.848	1.099	1.035	0.653			1.163	0.952	1.126				0.777	0.932	0.73	0.393		0.923	0.806				1.242	2.275	0.713	1.004	0.804	1.195
P00736	C1R	80.118	0.95	0.839	0.735	0.818	1.055	1.334	1.073	1.148	1.129	1.25	1.274	0.931	0.98	0.86	1.018	1.211	0.79	1.192	1.059	0.799	1.054	0.989	1.412	1.279	1.09	1.107	0.904
P28072	PSMB6	25.357		0.958		0.99	1.15	1.05	1.296		0.925	1.602	1.19	1.33	1.067		1.76	0.72			1.254	0.823	0.703	1.105		1.894	1.157
P05155	SERPING1	55.154	0.709	0.997	0.741	1.203	1.003	1.142	0.99	1.048	1.174	1.02	1.23	1.004	1.145	0.849	1.082	1.4	0.822	1.168	1.178	0.981	1.035	1.163	1.052	1.423	0.865	0.885	0.743
Q9UQB8	BAIAP2	60.867	0.969		0.782	6.854	0.954			1.084	0.977	0.741	0.959			1.536		1.106	1.081	0.787	2.598	0.963	1.081		1.73			1.145	0.893
P13639	EEF2	95.337				1.24	0.861				0.715	1.312	1.642					0.685			1.142	0.668	0.733
P0DOX5	---	49.328	0.68	0.73	0.808	1.277	0.799	0.938	1.102	0.914	1.253	1.573	1.277	1.056	0.869	0.857	1.097	1.158	0.769	0.947	0.802	0.848	1.058	1.062	1.481	1.566	0.881	0.817	0.847
A0A0A0MRZ8	IGKV3D-11	12.625	0.897	1.141	0.585	1.248	0.945	1.063	1.96	1.528	0.615	1.574	1.082	1.288	1.883	0.757	0.955	1.894	0.659	0.961	0.681	0.627	1.211	0.95	1.167	0.847	0.962	0.813	0.982
P80723	BASP1	22.693	0.777	0.988	0.805	0.483	1.017	0.953	2.757	5.077	0.929	0.765	0.674	0.763	0.812	1.093	0.984	1.072	0.576	1.165	1.557	1.001	0.75	0.79	1.086	0.682	0.515	0.956	0.826
P01019	AGT	53.154	0.883	0.835	1.031	1.358	1.44	1.26	1.331	1.478	0.883	1.301	0.838	0.969	1.146	0.865	1.249	1.479	2.685	0.776	0.676	1.612	0.561	0.585	0.77	0.853	0.724	0.791	0.746
Q99816	TSG101	43.944				5.856	0.996				1.097	0.884	0.986					1.03			1.81	1.14	1.147
Q52LW3	ARHGAP29	142.06	0.63		0.61					0.665						0.68			0.541	0.584					1.439			0.515	2.32
Q9H6S0	YTHDC2	160.25		1.193				1.195	2.059					5.44	1.047		1.382							0.852		0.653	1.454
Q9H7P9	PLEKHG2	147.97		1.141				1.017	3.526					1.537	2.137		0.944							0.432		0.513	1.559
Q99523	SORT1	92.067	1.595	1.216	1.615	0.869	0.748	1.175	0.901	0.926	1.435	0.628	0.575	0.589	0.993	0.938	0.68	0.643	0.838	0.615	1.983	1.215	0.691	1.141	1.265	1.077	1.517	1.416	1.338
Q07954	LRP1	504.6	0.641	1.219	0.865	0.921	0.828	1.112	1.156	0.951	1.185	1.02	1.576	1.194	1.219	0.879	1.208	1.114	0.925	1.479	1.47	1.045	1.536	1.341	0.641	0.821	1.153	0.907	0.654
P00748	F12	67.791	0.469	0.446	0.461	0.875	1.387	1.353	0.838	2.989	1.099	1.582	0.882	2.039	0.828	1.647	1.036	1.555	1.118	1.446	0.588	1.259	1.039	0.449	0.498	0.989	0.469	0.77	0.751
Q8WUA7	TBC1D22A	59.12	1.486		2.208					0.949						1.179			1.108	0.938					0.854			1.76	0.747
Q01082	SPTBN1	274.61		0.868				1.025	1.646					1.5	0.971		1.152							0.933		0.965	0.752
Q14515	SPARCL1	75.207	1.082	1.487	1.292			1.272	1.291	1.085				1.146	1.36	1.379	1.05		1	0.864				0.978	1.173	1.289	1.367	1.058	1.072
Q9Y6R7	FCGBP	572.01	0.954	1.25	0.785	1.187	0.93	0.907	1.076	1.066	1.339	0.877	1.236	1.105	1.166	0.929	1.069	1.152	0.795	0.943	1.233	1.067	0.656	1.383	1.939	0.795	1.581	0.88	0.819
Q96PB1	CASD1	91.679		1.085				0.873	1.07					1.665	0.914		0.954							1.029		0.829	1.445
Q96T88	UHRF1	89.813				0.547	0.718				0.647	0.553	0.687					0.364			1.586	2.577	2.493
P47929	LGALS7	15.075	0.707	0.493	0.537	0.712	0.645	0.672	0.705	0.75	0.463	1.532	3.749	0.492	0.461	0.596	0.613	0.998	0.482	1.807	1.517	0.528	0.784	0.488	0.486	3.484	0.518	0.57	0.451
P63218	GNG5	7.3184		1.274		2.215	1.313	0.96	1.759		1.161	0.92	0.832	0.815	0.951		0.779	1.122			1.293	1.237	0.915	1.095		0.798	1.121
P03952	KLKB1	71.369	0.56	0.389	0.625	0.688	0.735	0.494	0.644	0.529	0.619	2.283	2.146	1.209	1.079	2.741	1.069	3.579	2.401	1.76	0.525	0.626	0.645	0.34	0.52	0.47	0.355	0.589	0.541
Q9UBS4	DNAJB11	40.513				0.805	0.561				0.823	1.914	0.594					1.277			1.242	3.363	0.447
P01008	SERPINC1	52.602	0.881	1.14	0.817	1.071	1.008	1.091	1.066	0.916	1.31	0.897	1.313	1.022	1.094	1.028	1.139	1.114	1.01	1.28	0.894	1.051	0.965	1.156	0.75	1.329	1.154	1.077	0.796
P16112	ACAN	261.33	0.663	1.357	0.619	1.457	1.017	1.317	1.188	1.096	2.209	1.071	1.313	0.769	0.817	0.882	1.238	1.009	0.845	0.89	1.041	0.818	1.306	1.501	1.022	0.73	1.169	0.766	0.717
P02751	FN1	262.62	0.956	1.048	1.341	0.632	0.919	1.065	0.873	0.751	0.784	1.112	1.087	1.096	1.57	1.307	1.466	1.17	1.1	1.422	0.686	1.058	0.933	0.878	1.276	1.107	0.839	0.872	0.833
P08123	COL1A2	129.31	0.832	1.095	2.835	0.916	1.612	1.011	0.978	0.869	1.276	1.489	1.053	1.175	1.101	0.792	0.84	0.857	1.109	1.048	0.871	0.715	0.929	0.915	1.045	0.904	0.989	0.911	0.779
P04259	KRT6B	60.066	3.159	0.584	0.671	0.488	1.159	0.688	1.043	1.532	0.319	1.684	2.658	0.511	0.804	0.809	0.775	1.427	0.712	0.683	0.967	0.488	2.649	0.564	0.661	1.91	0.682	0.701	0.598
P10645	CHGA	50.688	0.849		1.043					0.778						1.197			1.157	0.667					3.882			0.984	0.969
A0A075B6P5	IGKV2-28	12.957	3.046	1.228	0.805	1.864	0.459	1.589	6.772	1.038	0.83	1.812	1.083	3.838	1.286	0.613	1.501	1.674	1.017	1.274	0.424	1.179	0.801	0.934	0.882	1.03	0.672	0.651	0.659
Q13813	SPTAN1	284.54		0.847				0.882	1.463					1.486	0.901		1.188							0.837		1.026	0.776
P12273	PIP	16.572	0.956	1.031	1.3	1.079	1.135	1.098	1.609	1.14	0.895	1.233	1.142	0.916	1.936	0.958	1.533	1.118	0.753	1.056	1.129	0.755	1.358	0.817	0.808	0.926	0.965	0.759	1.113
Q96F81	DISP1	170.93	1.027		0.935					1.318						0.766			0.712	1.359					0.688			0.88	0.678
Q8WWI5	SLC44A1	73.301				1.239	1.162				1.351	0.668	0.758					0.798			1.901	1.422	1.466
P16157	ANK1	206.26	0.537		0.461	3.841	0.774			0.618	1.01	0.69	0.855			0.547		0.606	1.621	0.778	1.299	3.069	1.258		0.334			0.819	0.404
P40926	MDH2	35.503		0.815				0.73	1.187					0.874	0.867		0.966							0.798		1.108	0.824
P01876	IGHA1	37.654	0.907	0.912	0.699	1.085	1.105	0.72	0.81	1.041	0.813	1.899	1.068	1.309	0.967	0.854	0.883	1.165	0.7	1.091	1.144	0.875	1.072	1.128	1.629	1.432	1.323	0.854	1.114
A0A075B6S2	IGKV2D-29	13.143	0.799		0.76	0.521	0.753			0.779	0.589	0.646	0.581			0.625		0.399	0.605	0.87	0.582	0.554	0.658		0.802			0.814	0.854
P01023	A2M	163.29	0.972	0.975	0.795	1.199	0.958	1.157	1.014	1.253	1.319	0.863	1.206	1.206	0.919	0.769	1.259	1.474	0.717	1.453	0.83	0.755	1.188	0.973	0.763	0.797	1.566	0.817	0.665
P35241	RDX	68.563	1.354	1.113	1.199	1.713	1.627	1.104	0.911	1.035	1.337	1.14	1.334	1.015	0.902	0.837	1.054	1.226	1.142	0.954	1.485	1.234	0.981	0.982	1.024	0.974	1.198	1.248	1.187
P09104	ENO2	47.268				1.613	1.409				1.589	1.537	1.607					6.807			1.492	1.683	1.186
A0A0C4DH25	IGKV3D-20	12.515	0.884	1.278	0.905	1.026	0.917	0.993	1.684	3.224	0.641	1.353	0.828	1.097	1.215	0.944	0.782	2.455	1.144	1.174	0.604	0.436	1.007	0.613	1.279	0.852	0.853	0.985	1.022
P60033	CD81	25.809	0.937	1.196	1.132	1.77	1.832	1.299	1.092	0.94	1.583	1.496	1.419	1.621	1.327	1.065	0.896	1.457	1.016	1.015	2.741	1.443	1.351	0.907	1.217	0.947	0.844	1.345	0.875
P00441	SOD1	15.936				1.628	0.986				0.958	0.923	0.843					1.184			1.298	1.477	1.346
P51148	RAB5C	23.482	0.975	1.233	1.018	2.371	1.043	0.972	1.389	0.901	1.31	0.94	1.251	0.872	0.947	0.893	0.803	0.809	0.781	0.954	1.713	1.476	1.305	1.215	0.99	0.856	0.944	1.105	1.202
P51587	BRCA2	384.2	1.314	1.022	1.745	0.641	0.975	0.874	0.828	0.852	1.311	0.664	0.913	1.449	0.876	1.121	0.718	0.947	0.978	0.767	0.198	1.45	0.869	0.855	0.938	0.871	0.795	1.484	0.757
Q9C0H2	TTYH3	57.544	1.014	1.113	0.757	1.275	0.778	1.116	1.287	0.987	1.193	0.668	0.943	0.723	1.288	0.637	0.957	0.763	0.991	1.197	1.456	1.517	1.224	0.908	0.776	1.143	1.364	0.915	0.945
P30273	FCER1G	9.6674		1.476		1.173	0.942	0.944	2.359		1.419	0.69	0.732	0.745	0.963		0.831	0.732			2.775	1.334	1.507	1.21		0.893	1.291
P49746	THBS3	104.2	0.847	0.977	0.915	1.322	1.307	1.106	1.329	0.972	1.395	0.937	1.35	1.351	1.47	1.01	1.13	1.085	1.255	1.353	1.093	1.219	1.122	0.981	0.764	1.082	1.053	1.141	1.953
A0A075B6I1	IGLV4-60	12.987		4.004		0.403	0.512	0.194	2.054		0.208	0.21	0.974	0.142	7.95			0.459			1.033	0.875	1.753	0.547		0.658	2.365
P01714	IGLV3-19	12.042	0.364	0.752	0.639	0.96	0.662	0.677	0.865	0.962	0.677	1.175	0.942	0.859	2.178	0.749	1.005	1.013	0.736	0.506	0.503	0.574	0.81	0.88	0.894	0.911	0.816	0.515	3.053
P62258	YWHAE	29.174	1.067	1.189	0.799	2.171	1.203	0.92	1.364	0.975	1.406	1.089	1.22	0.682	0.9	0.674	0.719	0.77	0.989	0.939	1.44	1.303	1.424	1.158	0.918	1.03	1.298	1.269	0.677
Q9NSB4	KRT82	56.652	1.029	1.102	2.471			2.19		1.006				1.075	1.558	0.644	0.735		0.709	0.98				50.68	0.907	1.429	2.952	5.98	0.673
P02452	COL1A1	138.94	0.814	1.221	2.182	1.09	1.393	1.121	1.189	1.034	1.094	1.275	1.205	1.082	1.223	0.801	1.004	0.814	1.077	0.923	0.889	0.811	0.792	0.997	1.093	1.024	0.91	0.912	0.948
Q9P0K7	RAI14	110.04				0.905	0.831				0.964	1.117	0.912					0.887			1.31	1.05	1.078
Q8WUJ3	CEMIP	153				0.901	0.983				1.011	1.057	1.559					1.368			1.299	0.928	1.373
P28070	PSMB4	29.204		1.083				0.892	2.043					1.744	1.732		2.242							0.771		2.015	0.727
Q86UD1	OAF	30.688	0.96	0.823	1.375			0.779	0.73	0.926				0.81	0.791	0.851	0.771		1.124	0.936				1.128	1.314	1.066	0.915	1.001	1.15
A0A0C4DH31	IGHV1-18	12.82	1.13	0.979	1.255	1.401	1.212	0.847	1.258	1.245	0.904	1.037	1.085	1.268	1.368	0.885	1.13	1.312	1.096	1.284	1.529	0.619	1.029	0.873	1.868	1.288	0.647	0.924	1.21
P13501	CCL5	9.9896	0.624	0.16	0.684	0.69	0.508	0.182	0.238	1.209	0.799	0.467	0.58	0.185	0.249	0.478	0.137	0.525	0.463	0.81	0.589	4.14	0.716	0.143	2.901	0.233	0.203	0.692	2.358
P14780	MMP9	78.457				1.536	0.991				0.919	0.838	1.202					1.861			2.694	2.648	1.235
P11279	LAMP1	44.882				1.5	0.977				1.424	1.126	1.199					0.88			1.266	0.876	1.29
P01275	GCG	20.909	0.714	0.98	0.866			0.75	1.323	1.106				1.245	0.961	0.947	0.908		0.763	1.287				1.093	0.783	0.945	0.941	0.965	0.877
O15020	SPTBN2	271.32	1.147		0.647	0.927	0.896			1.553	0.813	2.569	1.378			0.567		1.101	0.353	0.586	1.141	0.512	0.856		0.619			0.566	0.581
O95837	GNA14	41.57		2.351				1.391	2.524					1.697	1.371		1.494							1.945		1.276	2.426
Q01518	CAP1	51.901	1.135	1.241	1.482	1.058	1.09	1.002	1.39	0.829	0.937	0.914	0.926	1.176	1.43	0.619	0.912	0.751	1.65	1.34	1.12	1.424	0.652	0.995	0.852	1.056	1.075	0.99	0.788
Q13753	LAMC2	130.97				0.92	1.13				1.072	1.161	1.503					1.527			1.079	0.857	0.999
Q8NBI5	SLC43A3	54.528	1.379		1.092					1.299						0.638			1.664	1.358					0.887			1.286	1.513
Q8NH02	OR2T29	35.594	1.008	1.186	0.744			0.898	0.848	1.23				0.915	0.767	0.935	0.667		0.982	0.948				1.409	1.444	0.952	0.979	1.193	1.655
Q8TDL5	BPIFB1	52.441	1.113		0.951	20.49	2.182			1.828	1.722	0.961	1.125			1.186		0.997	2.061	0.834	1.072	1.063	0.731		1.183			1.001	0.948
Q12929	EPS8	91.88				11.45	1.371				1.44	1.137	1.063					0.921			1.514	0.976	1.01
P02748	C9	63.173	0.768	0.501	0.805	1.913	0.713	0.642	0.592	0.645	0.67	1.213	0.984	0.655	0.777	0.854	0.716	0.884	0.774	0.883	0.942	1.447	1.187	1.242	1.073	0.668	0.581	0.787	5.02
P51149	RAB7A	23.489	1.046	1.05	1.328	1.607	1.048	0.793	1.189	1.311	1.056	0.868	1.035	0.617	0.924	0.894	0.742	0.904	1.324	1.594	1.362	1.315	1.354	1.164	1.193	0.88	1.144	1.342	1.154
Q06830	PRDX1	22.11	0.991	1.121	0.866	2.208	1.141	0.976	1.422	0.988	1.153	1.758	1.787	0.848	1.14	0.796	0.971	1.12	0.778	0.949	1.519	1.174	0.997	0.975	1.035	1.305	1.121	0.897	1.428
Q6UWP8	SBSN	60.54	1.002	0.8	0.87	1.089	1.315	0.753	0.97	1.001	0.969	1.301	1.288	0.914	0.823	0.996	0.859	1.397	0.653	1.521	1.529	0.921	1.145	0.875	0.77	0.868	0.964	0.82	0.726
Q9NZP8	C1RL	53.498	0.874	0.795	0.953	1.027	0.974	0.957	0.964	1.246	1.121	0.882	1.112	0.892	1.038	0.928	0.898	1.21	0.904	1.119	1.491	1.143	1.252	1.113	1.433	0.862	0.957	0.999	1.026
Q7Z443	PKD1L3	195.89	1.708		2.382	0.618	1.02			1.462	1.418	0.713	0.676			1.782		1.117	1.043	1.036	0.288	1.221	0.687		0.871			1.905	0.658
P02042	HBD	16.055	0.781	1.301	0.474	0.734	0.791	0.757	1.489	0.71	0.911	0.623	0.68	0.698	0.88	0.492	0.684	0.731	0.822	0.785	1.301	2.425	1.312	1.554	0.899	2.239	1.441	1.243	0.556
Q14764	MVP	99.326	0.652		1.075	0.951	1.148			0.662	0.865	1.371	1.707			1.129		1.304		0.553	1.296	0.962	1.69		0.69			0.773	0.547
Q7L576	CYFIP1	145.18		1.392		1.44	1.21	1.098	1.539		1.496	0.699	0.805	0.851	1.101		0.779	0.436			1.227	1.27	1.558	1.287		1.061	1.477
P58215	LOXL3	83.166		0.872				0.962	0.93					0.723	1.309		1.44							0.692		0.847	0.867
Q04721	NOTCH2	265.4	0.813	1.038	0.865	0.846	0.807	1.116	1.109	0.899	1.488	1.035	1.238	0.85	0.987	0.892	1.095	1.089	0.858	1.116	0.823	0.848	0.731	1.031	0.895	1.462	1.177	0.96	0.797
P84243	H3F3A	15.328	1.033		1.183					0.973						1.005			0.986	1.7					1.082			0.89	0.946
P11215	ITGAM	127.18	0.998	0.676	1.316	1.043	1.454	0.789	1.919	0.804	1.266	1.151	1.106	0.507	0.784	1.171	0.785	1.239	1.084	1.131	1.327	2.391	1.173	1.052	0.806	1.132	0.677	1.003	0.848
P02765	AHSG	39.324	0.85	0.809	0.704	1.452	1.185	0.76	0.734	0.731	1.018	1.769	1.384	0.837	1.908	1.244	1.023	1.111	1.046	1.061	1.659	0.703	0.509	0.645	0.583	0.935	0.689	0.681	0.795
Q8N699	MYCT1	26.592	0.976	0.864	1.016	1.184	0.835	0.895	0.783	0.936	1.059	0.847	0.886	1.008	1.139	0.755	1.088	1.014	0.926	0.949	1.724	1.055	1.05	1.193	0.814	1.133	0.919	0.974	0.891
Q13093	PLA2G7	50.077	1.239	0.998	0.951	0.73	1.607	1.175	0.844	1.22	1.328	0.878	0.957	1.433	0.819	1.825	0.881	1.091	0.826	1.24	0.899	1.024	0.723	1.095	0.822	1.103	1.032	1.449	1.287
P61626	LYZ	16.537	0.942	1.089	1.006	1.588	1.127	1.038	1.453	0.864	0.946	1.737	1.136	1.262	1.144	2.356	1.298	1.284	0.797	0.912	0.817	0.996	0.753	1.028	0.92	1.007	1.031	0.963	0.726
O14672	ADAM10	84.141	1.002	1.853	0.696	1.356	0.91	0.98	1.748	1.062	1.544	0.598	0.765	0.726	0.79	0.442	0.766	0.686	0.569	0.923	1.801	1.279	1.715	1.492	0.747	0.943	1.643	0.955	0.592
P35443	THBS4	105.87	0.915	1.112	0.978	0.814	1.158	1.205	1.025	0.726	1.531	1.315	1.894	1.182	1.005	1.108	1.31	1.229	1.069	0.926	1.636	1.102	0.84	0.97	1.113	0.915	1.041	0.779	1.701
Q14254	FLOT2	47.064	0.924	1.195	0.929	3.345	1.14	1.063	1.67	0.984	1.192	0.981	1.269	0.66	0.947	0.707	1.034	0.868	0.92	1.137	1.135	1.177	1.489	1.742	0.709	0.91	1.357	0.841	0.813
Q08431	MFGE8	43.122	1.115	0.984	1.355	0.877	1.728	1.468	0.712	0.921	1.066	0.765	0.865	1.039	0.507	1.348	0.624	0.706	1.116	0.795	1.179	0.993	0.611	1.014	1.118	1.03	1.007	1.336	0.998
O00151	PDLIM1	36.071				1.536	1.118				1.48	0.911	1.322					0.833			1.331	1.216	1.428
Q92522	H1FX	22.487	1.193	0.945	1.088	0.959	0.902	0.858	1.305	1.086	1.053	1.137	1.23	1.078	1.519	0.906	0.902	1.917	1.008	1.108	1.032	0.794	1.144	0.837	1.004	0.784	0.878	0.776	0.718
P55268	LAMB2	195.98				1.044	1.344				1.001	1.107	1.169					0.936			1.682	0.874	1.254
P98160	HSPG2	468.83	0.897	0.939	1.025	0.871	0.981	0.978	1.066	0.972	0.963	1.344	1.201	0.969	1	1.221	1.345	1.156	1.067	1.284	0.764	1.147	1.083	0.858	1.18	1.179	0.907	0.827	0.908
Q13564	NAE1	60.246				1.568	1.051				1.73	2.42	1.838					1.078			1.117	1.206	1.001
P27482	CALML3	16.891		0.54		0.687	0.688	0.654	0.948		0.613	1.023	2.096	0.629	0.95		0.803	0.704			0.846	0.559	0.704	0.588		4.106	1.636
Q9NP80	PNPLA8	88.476		1.303				1.204	10.21					1.065	1.568		0.8							0.776		1.154	1.808
Q5JZY3	EPHA10	109.71		0.772				0.597	0.714					0.519	0.422		0.389							0.462		0.514	0.373
Q9P126	CLEC1B	26.595		1.676		1.117	1.116	1.02	1.748		1.103	0.878	0.708	0.808	0.97		0.943	0.902			1.774	1.024	1.029	1.115		1.103	1.289
P15169	CPN1	52.286	0.926	0.805	0.809	0.655	0.812	0.877	0.817	1.13	1.337	0.686	0.865	1.082	0.788	0.994	1.068	1.167	1.008	0.923	1.261	1.084	1.478	1.019	1.063	1.161	1.192	1.002	0.905
P01730	CD4	51.11				0.635	1.481				1.009	0.484	0.565					0.587			1.704	1.634	1.958
Q92736	RYR2	564.56	0.915		0.605	1.277	0.89			2.008	0.579	1.803	1.103			1.043		2.61	0.684	1.473	0.367	0.697	1.264		1.719			0.647	1.157
Q9UJJ9	GNPTG	33.973	0.854	1.104	0.755	0.771	0.754	0.989	0.571	0.588	0.523	0.565	0.656	0.848	3.739	0.649	0.846	0.692	0.487	0.612	1.766	0.755	1.389	0.67	0.927	0.897	0.949	0.544	0.896
P20851	C4BPB	28.357	0.8	1.052	0.867	0.763	0.941	1.176	0.898	1.038	1.386	0.842	0.934	0.776	0.905	0.901	1.106	0.95	0.907	1.18	1.162	1.147	1.416	0.952	1.173	1.292	1.012	1.085	1.029
P23142	FBLN1	77.213	1.071	1.273	1.36	1.201	1.051	0.962	1.063	0.917	1.022	1.292	1.234	1.054	2.304	1.237	0.969	1.176	0.923	1.58	0.992	0.815	0.954	1.323	0.985	1.087	1.098	1.113	1
P84077	ARF1	20.697	0.956		1.329					0.838						0.743			1.137	0.887					0.815			1.078	0.914
P04217	A1BG	54.253	0.881	0.864	0.963	1.797	1.131	0.641	0.614	0.888	0.798	1.042	1.024	0.77	1.1	1.371	0.936	1.039	1.182	0.773	2.004	0.882	0.973	0.899	1.204	1.134	0.661	0.853	1.055
Q9ULE3	DENND2A	113.85	1.397		2.171	0.896	1.301			0.89	1.25	0.721	0.685			1.883		0.696	1.324	0.891	0.663	1.54	0.793		0.802			2.12	1.29
P48740	MASP1	79.246	0.89	1.097	0.754	0.98	1.025	0.956	1.181	1.132	2.19	0.854	1.128	0.93	1.144	0.795	1.168	1.158	0.818	1.266	1.049	1.235	1.056	1.055	0.769	0.935	1.078	1.142	0.994
P48637	GSS	52.384	0.886		0.972					0.942						0.864			0.738	0.898					5.737			0.902	0.795
Q96PE3	INPP4A	109.95		0.644				1.113	1.659					2.033	1.351		0.778							0.483		0.699	0.737
P02549	SPTA1	280.01		1.767		4.251	0.863	0.859	1.078		1.105	0.87	0.849	0.787	1.004		0.795	0.852			0.937	1.593	0.998	1.063		1.856	2.094
P0DOX7	---	23.379	0.982	1.054	0.688	1.23	1.173	1.169	1.77	1.388	0.86	1.163	1.019	1.444	1.581	0.911	1.138	1.696	0.815	0.958	1.016	0.713	1.17	0.927	1.237	1.051	1.055	0.876	1.021
P21589	NT5E	63.367				1.577	0.952				0.732	1.062	0.89					0.794			1.351	1.121	0.657
P04004	VTN	54.305	0.9	0.925	0.924	0.991	0.894	0.985	1.047	0.949	1.231	0.979	1.121	1.136	1.035	1.223	1.194	1.161	1.062	1.421	1.135	1.112	1.117	1.073	0.781	1.115	1.178	1.258	1.085
P28074	PSMB5	28.48				0.752	1.075				0.812	1.417	1.542					0.849			0.775	1.132	1.348
Q00610	CLTC	191.61		1.788		1.572	0.825	0.944	1.95		1.156	1.005	1.254	1.033	1.178		0.984	1.016			1.384	1.314	0.998	1.09		1.158	0.943
O94864	SUPT7L	46.192	0.917		0.716					0.877						0.958			0.763	0.919					2.789			0.704	0.999
P13646	KRT13	49.588	1.063	1.46	0.414	0.768	0.637	1.241	0.755	0.855	1.087	1.396	1.542	0.668	0.712	0.487	0.931	0.956	0.49	0.528	0.447	0.465	0.629	1.065	0.544	0.5	1.515	1.414	1.06
O14817	TSPAN4	26.118	0.895	1.391	0.954	1.267	1.188	1.19	1.21	1.212	1.525	0.894	1.015	1.061	1.163	0.805	1.059	0.954	0.721	1.122	1.427	1.388	1.311	1.282	0.89	0.719	1.275	1.209	0.653
P07476	IVL	68.478		4.192				0.625	1.958					0.574	0.852		0.716							0.594		1.123	0.537
Q86UP2	KTN1	156.27		0.711		0.885	0.74	0.382	0.514		0.985	0.854	0.762	0.566	0.362		0.5	0.859			3.687	1.297	1.057	1.145		1.557	0.602
Q7KZF4	SND1	102		3.051		1.474	1.578	1.646	4.412		0.869	1.953	1.349	1.186	4.54		2.509	2.819			1.144	1.082	1.522	0.814		1.595	2.186
O43290	SART1	90.254				0.829	0.784				1.184	1.179	0.963					0.875			1.103	1.077	1.364
P16109	SELP	90.833	0.891	1.842	0.668	0.967	0.901	1.061	2.251	0.929	1.656	0.757	0.844	0.597	1.218	0.509	0.83	0.681	0.665	0.905	2.602	1.142	1.32	1.564	0.67	1.077	1.59	0.896	0.726
P31151	S100A7	11.471	0.53	0.558	0.518	0.731	0.57	0.593	0.928	0.684	0.498	0.773	3.9	0.582	0.598	0.634	0.609	0.428	0.383	1.133	1.954	0.4	0.684	0.661	0.423	2.882	0.686	0.602	0.564
P06312	IGKV4-1	13.38	1.024	1.203	0.623	1.646	0.923	1.088	2.344	1.782	0.685	1.371	0.806	1.217	1.995	0.898	1.336	2.588	0.798	1.053	0.738	0.557	1.626	0.884	1.047	0.829	0.955	0.679	1.429
Q9BS26	ERP44	46.971	0.894	1.137	1.255	1.478	1.15	0.909	1.635	1.1	0.988	1.396	0.834	0.742	0.81	0.84	0.878	1.241	1.089	0.847	1.18	1.038	0.808	1.413	0.719	1.486	1.271	0.869	0.842
P04211	IGLV7-43	12.451	1.572	1.657	0.868	2.083	1.065	0.763	1.415	1.953	0.769	1.734	1.781	1.887	2.054	1.169	1.001	1.855	1.266	0.82	0.61	0.675	0.803	0.607	1.721	0.691	0.962	1.173	1.345
P08514	ITGA2B	113.38	1.018	1.739	0.599	1.241	1.216	1.017	1.756	0.96	1.425	0.773	0.947	0.569	0.953	0.478	0.709	0.797	0.662	1.094	1.94	1.121	1.585	1.403	0.63	0.764	1.492	1.126	0.631
Q92626	PXDN	165.27	1.116		1.204					1.028						1.478			1.065	0.914					1.087			0.819	0.978
Q56P03	EAPP	32.762	0.763	1.153	0.777	2.114	0.876	2.944	5.185	1.471	0.862	0.757	1.434	1.223	1.383	0.729	1.616	1.339	1.165	1.447	0.991	0.688	1.118	1.544	1.025	0.991	0.685	0.644	1.067
O75116	ROCK2	160.9	1.037		1.399					1.061						1.475			1.257	0.574					0.855			2.085	1.361
A0A075B6Q5	IGHV3-64	12.891	0.844	1.139	0.752	1.232	0.694	0.86	1.448	2.019	0.536	1.326	1.083	1.693	1.486	1.108	0.869	1.664	0.829	0.689	0.546	0.648	1.31	0.847	0.819	1.037	1.092	0.666	1.649
Q9UEW3	MARCO	52.657	0.701	0.74	0.784	0.996	0.946	0.972	1.064	1.084	1.167	0.891	0.931	0.967	0.908	0.877	0.972	1.002	1.094	0.981	0.82	1.013	1.409	1.165	1.155	1.603	0.959	1.053	1.257
P60174	TPI1	30.791	0.966	1.516	0.938	1.747	0.989	1.209	2.174	2.214	1.202	1.21	1.334	0.677	1.164	0.409	1.168	0.827	0.706	0.971	1.753	0.859	1.07	1.29	0.95	1.408	1.354	0.903	0.515
Q9H6S3	EPS8L2	80.62				3.15	0.913				0.897	0.751	0.747					1.159			0.899	0.779	1.142
P11172	UMPS	52.221	1.183		0.618	2.6	0.821			0.915	0.869	1.379	0.677			0.861		2.755	2.026	1.117	0.858	0.693	0.407		1.056			0.758	1.014
P25705	ATP5F1A	59.75		1.113		0.893	1.448	1.033	1.428		0.858	1.178	0.827	0.808	0.982		1.28	1.27			0.939	0.686	2.505	0.801		1.056	1.017
P48668	KRT6C	60.024		0.732		0.524	1.495	0.766	0.884		0.696	2.417	1.215	0.425	1.114		0.609	1.248			0.816	0.671	1.196	0.761		2.312	0.903
P01700	IGLV1-47	12.283	1.081	0.966	0.7	1.18	0.981	0.752	1.328	1.114	0.814	1.173	0.892	1.708	1.5	0.906	0.793	1.515	0.808	0.944	0.954	0.751	0.873	0.727	1.334	1.107	0.831	0.825	1.144
P37802	TAGLN2	22.391	1.084	2.167	0.837	1.533	1.142	1.068	2.842	0.989	1.16	0.902	1.295	0.701	1.157	0.804	0.865	0.793	0.792	0.864	1.413	1.234	0.999	1.478	0.787	1.194	1.713	1.375	0.828
P01742	IGHV1-69	12.659	1.144	1.119	0.986	0.716	0.474	0.77	1.249	1.357	1.033	1.399	1.875	0.82	0.824	1.237	0.462	0.982	1.377	0.719	0.657	0.889	0.836	1.402	1.548	1.462	0.939	1.123	1.544
O00602	FCN1	35.078	1.103	1.137	1.1	0.661	0.848	1.711	1.062	0.999	0.953	0.664	0.703	0.653	0.837	0.692	0.68	0.953	0.614	0.531	0.986	1.954	1.01	1.249	1.813	0.999	1.101	0.777	0.722
Q8TDQ1	CD300LF	32.335	1.748		0.874					1.253						1.159			1.419	1.218					1.496			0.622	0.767
P55001	MFAP2	20.825				1.28	0.965				1.033	1.294	0.776					0.768			2.207	1.905	0.771
Q9C029	TRIM7	56.63				0.773	0.655				0.483	0.705	0.716					0.54			0.575	1.515	0.634
P10643	C7	93.517	0.881	0.656	0.86	1.537	0.703	0.838	0.774	0.959	0.939	1.271	1.223	0.822	0.763	0.852	0.926	0.922	0.838	1.116	0.865	1.417	1.343	1.311	1.104	0.858	0.842	1.121	2.655
Q15517	CDSN	51.522	0.938	0.9	0.97	1.137	1.685	0.947	1.108	1.046	1.714	1.493	2.218	0.726	1.137	0.624	1.127	1.33	0.67	1.185	1.485	1.087	1.302	0.957	0.882	1.091	0.868	0.649	0.818
P62987	UBA52	14.728	1.038	1.347	0.732	4.471	1.064	1.093	1.537	1.071	1.265	1.328	1.208	1.059	1.546	0.759	1.213	0.946	0.773	1.059	1.81	0.996	1.348	1.239	1.073	1.079	1.198	1.041	0.823
P11021	HSPA5	72.332	0.898	1.024	1.058	1.105	1.385	1.228	1.398	0.935	1.238	1.306	1.233	0.993	1.028	1.181	1.005	1.081	1.078	1.03	1.504	1.017	0.939	1.048	0.891	1.059	1.052	0.966	0.973
P01833	PIGR	83.283	0.635	0.911	0.787	3.463	0.899	0.777	1.353	1.083	0.908	0.842	0.877	1.028	1.302	0.804	0.948	1.033	0.732	0.911	2.615	0.728	0.764	0.699	0.843	0.766	0.901	0.728	3.67
Q9H4G4	GLIPR2	17.218	0.92	1.555	0.792			1.259	1.8	0.888				0.982	1.048	0.932	0.986		0.89	0.989				1.268	1.102	0.958	1.312	1.025	0.817
P01130	LDLR	95.375	0.866	1.002	1.313	0.766	1.632	0.914	0.995	0.792	1.043	1.649	1.168	0.684	0.742	2.338	0.906	1.304	1.499	1.012	0.68	0.741	0.606	1.084	0.652	1.063	0.814	1.232	0.794
P78386	KRT85	55.802		0.666				1.324	1.209					1.101	0.704		1.139							26.554		0.571	1.456
O43633	CHMP2A	25.104				3.135	1.144				1.122	1.078	1.433					0.974			1.196	1.234	1.233
P05186	ALPL	57.304				0.817	0.982				0.828	0.66	0.741					0.956			3.378	1.459	0.785
P55157	MTTP	99.35				2.307	1.952				1.137	1.412	1.797					1.852			0.81	0.525	0.813
P16401	HIST1H1B	22.58	0.692	1.035	0.678	0.966	0.971	1.885	0.943	0.581	1.056	1.008	1.191	0.925	1.957	0.655	0.946	1.012	0.665	2.047	0.827	0.624	0.931	1.218	0.663	1.343	0.753	0.756	0.708
Q04756	HGFAC	70.681	1.138	0.941	1.078	1.553	1.098	1.137	1.385	1.682	0.914	1.365	1.218	0.966	1.222	0.955	1.172	1.667	0.985	1.523	0.737	0.843	1.145	0.916	1.156	0.866	1.028	1.005	0.969
Q13421	MSLN	68.985	1.273		1.214					1.081						0.914			0.963	1.134					3.135			0.999	1.281
Q658P3	STEAP3	54.6	0.889		0.889					1.047						0.745			1.514	1.015					1.247			0.707	1.738
P23083	IGHV1-2	13.085	0.753	1.077	0.959	0.968	1.111	0.9	1.305	3.579	0.801	3.992	1.338	0.839	2.019	0.556	1.039	3.208	1.047	2.348	1.47	0.534	0.515	1.14	0.862	0.977	0.851	1.513	0.793
Q96DT5	DNAH11	520.36		1.543		1.117	3.027	1.565	1.289		2.054	0.387	1.217	2.287	4.08		2.73	0.599			1.183	0.427	0.962	1.17		1.536	1.005
P26022	PTX3	41.975				0.985	1.529				0.931	1.265	1.173					0.86			1.203	1.539	1.301
O75379	VAMP4	16.397	0.615		1.395					0.843						3.671			1.281	0.567					0.744			1.121	0.751
P10720	PF4V1	11.553	1.083	1.007	0.696	1.467	0.922	0.952	1.361	1.087	1.533	0.773	0.831	0.832	0.873	1.103	0.85	1.044	0.691	0.789	1.517	2.284	1.265	1.041	0.921	1.165	0.885	1.182	1.219
Q8N8Q3	ENDOV	30.791		0.69				1.038	0.82					0.635	0.779		0.672							0.816		1.03	0.683
P18206	VCL	123.8	1.243	1.81	0.725	1.573	1.194	1.119	2.07	0.89	1.358	0.936	1.109	0.855	0.977	0.51	0.767	0.884	0.673	0.964	1.704	1.12	1.251	1.34	0.687	0.911	1.751	1.174	0.67
Q5VTJ3	KLHDC7A	84.478	0.854	1.147	0.564	1.271	0.724	1.093	2.588	2.081	0.492	0.989	0.767	1.592	2.223	0.909	1.171	2.074	0.941	1.124	0.458	0.452	1.009	0.615	1.15	0.608	0.898	0.715	1.203
O95833	CLIC3	26.648		0.882				0.775	2.167					1.053	6.93		1.055							0.399		1.159	1.109
A0A0B4J1X8	IGHV3-43	13.077	0.989	1.148	0.612	1.309	0.732	1.039	1.576	1.015	0.69	1.03	1.127	0.897	2.377	1.017	0.681	2.123	0.917	0.82	0.844	0.82	0.91	0.741	1.326	0.997	1.083	0.834	1.325
P08133	ANXA6	75.872	1.457	1.432	1.173	1.398	1.219	1.012	2.097	0.964	1.294	0.859	0.798	0.903	1.088	1.303	0.999	1.052	1.017	1.19	1.535	1.46	1.337	1.3	0.752	0.873	1.366	1.071	0.765
Q12841	FSTL1	34.985		1.174		1.778	1.286	1.058	1.071		0.989	1.125	1.812	0.908	1.224		1.378	1.207			1.324	0.718	0.892	1.106		0.967	0.939
P55072	VCP	89.321	0.789	1.418	0.523	1.017	0.822	0.595	1.147	0.547	0.798	0.725	0.922	1.045	2.825	1.285	0.674	0.863	0.68	0.758	0.99	2.922	0.887	0.943	0.592	1.128	0.747	0.43	0.565
Q92743	HTRA1	51.286	0.649		0.711					0.693						0.461			0.639	0.299					0.95			0.618	0.503
Q99829	CPNE1	59.058	1.053	2.328	0.733	1.05	1.201	1.119	2.952	0.998	1.331	0.505	0.602	0.654	0.654	0.354	0.428	0.341	0.331	0.897	1.775	0.776	2.125	2.727	0.98	1.155	2.435	0.873	0.623
Q5VY43	PEAR1	110.67		0.922				0.843	1.203					0.703	1.169		0.88							0.765		0.642	0.873
P31949	S100A11	11.74	0.766		1.105					0.825						0.947			0.707	1.317					0.857			0.759	0.768
P42695	NCAPD3	168.89	0.272		0.692					0.359						0.389			0.235	0.438					8.817			0.293	0.62
P31249	HOXD3	45.73				0.829	1.384				0.829	0.566	0.675					0.513			0.771	2.009	0.571
P02753	RBP4	23.01		1.1				1.004	0.826					1.095	1.081		1.245							0.987		1.042	1.13
O00187	MASP2	75.702	0.915	0.905	0.745	0.831	0.88	0.874	0.959	1.41	1.449	0.75	0.979	1.078	0.96	0.785	1.008	0.997	0.951	1.203	1.003	1.079	0.907	0.975	0.822	0.928	1.009	1.262	1.208
Q12907	LMAN2	40.228		0.812		1.924	1.68	0.592	0.498		0.976	1.146	0.897	0.985	0.564		0.757	0.857			1.262	1.497	0.846	0.923		0.972	0.751
Q99102	MUC4	231.52				6.436	0.672				1.002	0.668	0.566					0.613			5.783	0.754	1.616
P02746	C1QB	26.721	1.047	0.933	0.952	0.877	1.056	1.164	1.094	1.137	1.059	0.912	1.002	1.015	1	0.986	1.094	1.036	0.963	1.135	0.818	0.863	1.024	1.043	1.223	1.122	1.016	1.061	1.106
P13473	LAMP2	44.96	0.897		1.141					0.859						0.967			1.022	1.393					0.698			1.364	0.658
Q6UXY8	TMC5	114.8				5.774	1.105				1.108	0.747	0.987					0.975			2.421	1.051	0.648
P19013	KRT4	57.285		0.991		0.722	1.022	0.874	0.736		1.137	1.971	1.453	0.644	1.131		0.871	1.433			1.134	1.192	1.052	0.985		1.894	1.442
P08648	ITGA5	114.54		1.891				1.327	1.818					1.397	1.556		1.318							1.126		1.034	1.128
Q99808	SLC29A1	50.219	0.866		0.774	1.708	0.873			1.281	1.193	0.62	1.43			0.87		0.589	1.313	1.318	1.11	1.984	1.562		0.666			0.777	1.199
P62491	RAB11A	24.393				1.618	1.038				1.132	0.892	0.845					0.908			1.245	1.288	1.554
Q70J99	UNC13D	123.28		1.349		0.862	0.998	1.085	1.548		1.402	0.407	0.854	0.841	1.321		0.938	0.711			1.24	2.087	0.819	1.347		1.309	1.387
P62136	PPP1CA	37.512				1.231	1.25				1.158	1.046	0.905					0.949			1.012	0.981	1.254
Q9NZH0	GPRC5B	44.794	0.81		0.827	5.417	1.059			0.985	1.261	0.748	0.891			0.768		0.858	0.826	0.861	1.385	1.348	1.091		2.426			0.838	1.458
Q14766	LTBP1	186.79	0.911	0.97	0.679	0.752	1.005	1.085	0.949	1.006	1.07	0.966	1.14	1.097	1.196	0.998	1.443	0.914	1.144	1.335	1.197	1.246	0.903	0.755	0.929	1.184	0.84	0.846	1.056
Q8WWY7	WFDC12	12.05				0.828	1.056				0.927	1.152	1.099					1.053			1.091	0.832	0.681
Q8WUM4	PDCD6IP	96.022	1.031	1.219	1.038	2.132	1.174	1.151	1.102	0.962	1.195	0.936	1.03	0.906	1.024	0.921	0.855	0.861	0.875	0.958	1.746	1.128	0.946	1.083	1.667	0.963	0.94	1.103	0.881
P49908	SELENOP	43.173	1.294	0.972	1.226	1.861	1.035	0.837	0.996	1.056	1.244	1.002	0.923	0.941	1.055	1.523	1.139	1.045	1.122	1.151	0.848	1.052	0.925	1.029	1.023	0.802	0.916	1.379	1.114
P62942	FKBP1A	11.951	0.935	1.415	0.792	1.68	1.211	1.25	1.793	0.969	1.19	0.953	0.995	1.098	1.511	0.63	1.084	1.207	0.755	0.868	1.475	0.992	1.284	1.109	0.873	1.138	1.182	1.137	0.777
P04430	IGKV1-16	12.618	1.111		0.679					1.986						0.972			1.122	0.724					0.995			0.736	1.531
P08571	CD14	40.076	0.983		1.2					0.657						1.351			1.05	0.84					0.931			0.856	1.418
P02749	APOH	38.298	0.913	0.958	2.853	1.25	1.322	0.876	0.878	0.89	0.898	1.252	0.712	0.906	1.201	1.814	1.047	1.096	1.098	0.884	0.946	0.793	0.652	0.644	0.861	0.867	0.757	0.865	0.847
O76011	KRT34	49.423	1.193		1.602	1.002	1.08			0.883	1.039	0.967	0.917			1.373		0.984	1.14	0.817	0.926	1.067	0.843		0.892			1.383	1.049
P04792	HSPB1	22.782	0.8	0.91	0.612			0.996	0.993	1.038				0.904	0.982	0.661	0.951		0.532	1.307				0.842	0.588	3.178	1.045	0.708	0.617
P0DOX2	---	48.934	0.948	1.154	0.766	1.433	0.996	0.787	1.04	1.35	0.746	1.393	0.842	0.91	1.092	0.657	0.939	1.603	0.838	1.264	0.791	0.602	1.118	0.814	1.988	0.895	0.986	0.836	1.382
P14923	JUP	81.744	1.049	1.178	0.841	1.092	1.125	1.007	1.528	1.328	0.878	1.938	1.506	1.087	1.381	0.795	1.032	1.123	0.701	1.095	1.402	0.916	1.044	1.076	0.867	1.189	1.109	0.827	0.784
Q14814	MEF2D	55.937				0.573	1.534				0.92	0.888	0.771					0.711			0.529	1.312	0.739
P02760	AMBP	38.999	1.019	0.89	1.243	1.635	1.068	0.926	0.945	1.229	1.053	1.188	1.017	1.02	0.987	1.106	1.103	1.231	1.124	1.165	1.097	0.829	0.985	0.996	1.135	1.319	1.077	1.001	0.816
Q05C16	LRRC63	66.308	2.611		1.718	1.068	0.848			1.433	0.819	0.788	0.847			1.006		0.83	18.632	1.291	1.004	0.996	2.675		1.472			1.077	1.736
Q15046	KARS	68.047	1.761		0.997					1.445						1.807			15.485	0.987					1.023			1.294	1.339
Q6UXB8	PI16	49.471		1.539				1.107	1.05					0.688	0.914		1.581							0.832		0.971	1.257
P46531	NOTCH1	272.5		1.323		2.691	1.316	1.138	1.378		1.805	1.044	1.4	0.875	1.446		1.197	1.155			1.323	0.74	0.92	1.151		1.099	1.044
P35527	KRT9	62.064	1.134	1.058	0.761	1.003	0.944	0.954	1.375	1.306	0.827	2.037	1.145	0.959	1.233	0.696	1.286	1.117	0.591	0.809	1.239	0.657	1.075	1.13	0.718	0.802	1.281	0.817	0.757
Q86W50	METTL16	63.62	0.737	0.517	0.57			0.568	1.054	1.627				0.624	0.676	1.364	0.505		1.183	1.299				0.568	0.399	0.409	0.518	0.612	1.088
P00739	HPR	39.029	1.056	0.861	1.087	1.174	1.047	1.38	1.642	1.847	0.642	1.332	1.142	0.952	1.413	0.688	1.338	1.449	1.092	0.964	0.629	0.604	1.043	0.802	1.172	0.82	1.153	0.848	1.055
P19086	GNAZ	40.923				1.75	1.345				1.512	0.843	1.08					0.988			1.81	1.081	1.507
P00734	F2	70.036	0.91	0.912	0.923	0.901	0.828	1.036	1.017	0.978	1.305	0.901	1.164	1.022	0.971	1.032	1.156	1.167	1.028	1.429	0.979	1.013	1.054	0.929	0.793	1.046	1.111	1.128	0.921
Q494U1	PLEKHN1	71.789		1.597				1.145	1.417					1.238	2.497		1.372							1.602		1.202	1.294
P61586	RHOA	21.768	0.987		1	1.977	1.011			0.765	1.232	1.083	0.839			0.676		0.896	0.852	0.791	1.234	1.011	0.791		1.193			0.929	1.142
Q8NBS9	TXNDC5	47.628	1.082	0.974	1.243	0.806	1.229	0.76	0.859	1.268	1.469	0.984	0.925	0.837	0.951	1.03	0.906	1.127	1.079	0.932	1.389	1.123	0.937	0.793	1.252	0.932	0.784	0.957	1.45
Q06033	ITIH3	99.848	0.846	0.844	0.777	0.982	0.763	0.913	0.862	0.898	0.829	0.692	0.952	1.052	0.957	0.738	0.857	0.78	0.85	1.016	2.006	1.48	1.691	1.198	1.917	1.289	0.844	0.889	1.144
P00918	CA2	29.246		0.987		2.945	1.06	1.003	1.725		1.062	0.867	1.214	0.696	1.039		1.056	0.684			1.401	2.237	1.112	1.172		0.896	0.921
P07360	C8G	22.277	0.872	0.73	0.679	0.962	0.821	0.884	0.847	0.837	0.772	1.461	0.932	0.969	0.665	1.129	0.801	0.886	1.011	0.995	0.715	1.376	1.25	1.312	1.173	0.861	0.808	0.898	2.961
P02461	COL3A1	138.56	1.012	1.168	1.181	1.162	1.886	1.15	1.253	1.231	1.092	2.046	1.145	0.974	1.039	0.966	1.179	1.036	0.865	1.052	0.671	0.896	0.966	1.229	0.979	1.115	0.945	1.128	0.927
P13224	GP1BB	21.717	0.905	1.518	0.581	1.113	1.037	1.042	1.938	0.831	1.236	0.952	1.043	0.723	1.037	0.486	0.7	0.819	0.63	1.068	1.706	1.265	1.315	1.073	0.595	0.785	1.356	1.407	0.491
Q1MSJ5	CSPP1	145.52	2.689		2.178					2.503						1.537			1.913	2.604					2.212			3.048	1.784
Q71DI3	HIST2H3A	15.388		0.855		0.42	0.598	1.337	2.744		1.55	0.771	0.597	0.973	1.845		0.622	0.505			1.504	1.81	1.103	1.397		1.581	0.458
P32320	CDA	16.185	0.842	1.499	1.053			0.992	0.939	1.71				0.903	2.147	0.589	2.599		1.03	0.71				0.657	0.941	1.071	0.715	1.112	1.11
Q6UX06	OLFM4	57.279	0.835	0.777	0.409	3.123	0.756	0.934	1.852	0.556	1.087	1.114	1.238	0.841	0.862	0.825	1.085	0.559	0.846	0.722	1.622	3.277	1.892	4.113	0.507	0.81	0.648	1.442	0.616
P17301	ITGA2	129.29	1.048	1.148	1.11	1.423	1.567	0.916	1.109	1.27	1.523	0.785	1.433	0.861	1.015	0.849	0.95	1.425	0.924	1.127	1.92	1.08	1.472	1.041	0.785	0.814	1.212	1.101	0.78
Q9BYQ5	KRTAP4-6	21.825		0.49				0.686	0.547					0.458	0.513		0.647							4.54		0.198	0.902
Q9UK61	FAM208A	189.03	1.565		1.322					1.849						6.451			3.782	5.593					4.243			4.372	4.678
Q9BYJ0	FGFBP2	24.581	0.866	0.697	1.513			1.692	0.926	0.984				0.54	0.602	2.051	0.568		1.547	1.108				1.068	0.569	0.626	1.205	1.695	1.015
P01859	IGHG2	35.9	0.886	1.204	0.704	1.081	0.801	1.163	1.416	0.763	1.287	1.497	1.153	1.881	1.445	0.929	1.675	1.307	1.122	1.159	0.963	0.768	0.768	1.162	1.499	1.237	1.16	0.768	1.44
O14773	TPP1	61.247	1.335		0.919					0.818						0.674			1.039	1.169					0.897			1.037	0.727
Q8NG84	OR2AK2	37.763	1.693		0.858	1.23	0.704			1.541	1.213	0.678	2.176			1.097		1.757	0.707	1.078	0.307	0.816	0.571		1.088			1.086	0.406
Q9BXJ4	C1QTNF3	26.994	0.752		0.774					0.789						0.853			1.155	1.757					0.476			1.132	0.588
A8MPP1	DDX11L8	101.81		0.725				0.924	0.467					0.468	0.622		0.771							0.875		0.905	0.423
Q6UWD8	C16orf54	24.359	0.812		0.904					0.95						0.899			0.79	1.041					0.748			0.89	0.882
P12109	COL6A1	108.53	1.036	1.347	1.123	0.972	1.685	1.365	1.189	1.238	1.309	1.205	1.04	1.194	0.86	0.899	1.112	1.06	1.082	0.972	0.783	0.945	0.886	1.409	0.946	1.243	1.212	0.935	0.837
P33908	MAN1A1	72.968		2.017				1.405	1.682					1.773	1.331		1.47							2.17		1.414	1.559
P07996	THBS1	129.38	0.851	1.001	0.829	0.729	0.975	1.124	1.056	1.011	1.382	0.749	1.227	1.105	0.994	0.925	1.081	0.834	1.166	1.316	0.724	1.567	0.972	0.985	0.778	0.971	1.101	0.991	1.609
Q8N6W0	CELF5	52.354					0.982					0.583						19.08			0.816	0.632	0.779
Q8TE68	EPS8L1	80.25				23.537	0.841				2.068	0.899	1.169					0.983			4.892	2.311	1.071
P13647	KRT5	62.378	1.144	1.043	0.94	0.905	1.029	0.87	1.498	1.198	0.862	1.89	1.36	0.968	1.301	0.786	1.121	1.099	0.641	0.976	1.219	0.693	0.978	1.002	0.789	1.315	1.135	0.821	0.776
P02774	GC	52.963	0.88	0.946	0.975	1.959	1.299	0.938	0.916	0.696	0.821	1.381	1.273	1.071	2.05	1.665	2.261	1.059	0.978	0.95	1.305	1.056	0.85	0.741	0.777	0.855	0.849	0.906	0.944
P00450	CP	122.2	0.738	0.781	0.911	0.895	0.94	1.034	1.009	0.862	1.093	0.999	1.253	1.138	1.046	1.079	1.165	1.178	0.918	1.039	1.416	1.417	1.133	0.916	1.406	1.23	0.794	0.825	0.993
P19961	AMY2B	57.709		0.958		0.948	0.719	0.846	1.2		0.723	0.932	0.732	0.722	0.711		0.789	0.852			0.815	0.744	0.809	0.912		0.949	0.884
P06310	IGKV2-30	13.185	1.614	1.102	1.318	1.699	0.532	1.72	4.819	1.721	0.538	1.722	0.743	2.738	1.244	1.044	1.707	2.169	1.373	1.88	0.458	0.443	0.592	1.748	0.873	1.236	1.096	0.52	0.439
P0DJI9	SAA2	13.527	0.91	0.451	1.121	0.623	1.095	0.405	0.382	0.751	0.697	0.6	0.62	0.278	0.248	0.7	0.376	0.83	0.764	0.629	4.359	1.04	0.693	0.465	2.146	0.574	0.386	0.844	1.953
P23471	PTPRZ1	254.58	0.842	0.969	0.943	0.856	1.242	1.236	0.914	1.258	1.207	1.149	1.105	0.88	1.107	0.832	1.091	0.908	0.944	1.202	4.787	0.665	0.94	1.487	0.966	0.842	1.367	0.98	0.617
Q86WI3	NLRC5	204.59				1.516	1.011				1.328	0.927	1.241					1.013			1.253	0.944	0.956
P07358	C8B	67.046	1.029	0.705	0.97	1.33	0.779	0.813	0.695	0.995	1.038	1.392	0.966	0.661	1.025	0.854	0.97	1.057	1.102	0.96	0.803	1.061	1.056	1.272	0.927	0.992	1.443	0.885	2.124
P14209	CD99	18.848		1.63		0.689	1.299	1.306	1.365		0.984	1.337	1.246	1.199	1.242		1.316	1.027			1.269	1.096	0.981	1.862		1.141	1.57
P01703	IGLV1-40	12.301	1.226	1.478	0.616	1.421	1.862	0.515	0.946	0.85	0.937	1.192	1.051	2.199	1.774	0.793	0.939	2.244	0.718	0.732	0.793	0.8	1.203	0.626	1.225	0.841	0.961	0.762	1.062
P32119	PRDX2	21.892	0.656	4.16	0.537	1.714	0.724	0.593	1.784	0.717	0.784	0.793	0.768	0.473	0.845	0.351	0.586	0.608	0.487	0.597	1.413	2.852	1.457	0.738	1.406	0.654	0.839	1.717	0.661
Q96AP7	ESAM	41.176				1.266	1.102				1.295	0.95	1.169					0.8			1.343	0.965	1.224
P13987	CD59	14.177	0.832	1.117	1.054	1.848	0.95	1.058	1.007	0.786	0.99	0.843	1.064	1.115	0.904	0.833	0.921	0.926	0.945	0.935	1.832	1.282	1.014	1.079	1.746	1.005	0.982	0.947	0.949
Q05586	GRIN1	105.37	0.705		0.4	1.837	1.049			1.188	0.622	1.728	1.332			0.482		3.125	0.474	0.921	0.968	0.976	1.168		1.022			0.608	1.055
Q08722	CD47	35.213	0.919	1.6	0.797	1.684	1.067	0.978	1.616	1.084	1.271	0.748	0.893	0.671	0.899	0.689	0.789	0.7	0.792	1.008	1.974	1.414	1.368	1.187	1.261	0.93	1.286	1.146	0.917
P50895	BCAM	67.404		0.967				0.868	0.683					0.809	1.359		0.967							0.951		0.863	1.064
Q13206	DDX10	100.89				2.092	1.165				1.309	1.889	1.024					1.564			2.461	0.861	1.369
Q12846	STX4	34.18		1.001		0.86	0.977	1.305	1.071		1.016	0.534	1.063	1.057	0.999		1.278	1.081			1.046	0.687	0.888	1.03		0.96	1.54
Q99784	OLFM1	55.342	0.831		0.753					1.198						0.603			0.651	1.134					0.789			0.895	1.052
P04040	CAT	59.755	0.826	0.808	0.67	1.369	1.108	0.661	1.012	0.894	0.913	1.508	1.015	0.754	1.026	0.637	0.746	0.891	0.668	0.664	1.467	1.968	4.381	0.764	0.821	0.672	0.872	0.885	0.785
P48059	LIMS1	37.251	1.051	1.44	0.704	1.258	1.387	1.171	2.104	1.007	1.37	1.01	1.009	0.452	0.9	0.636	0.551	0.813	0.74	1.028	1.382	1.256	1.05	1.31	0.724	0.993	1.339	1.347	0.787
Q9UGL1	KDM5B	175.66				0.208	0.452				0.442	0.356	0.425					0.849			6.839	0.746	1.913
Q96ED9	HOOK2	83.206		1.082				1.371	0.849					1.024	1.466		1.192							1.385		0.96	0.68
A0A0C4DH43	IGHV2-70D	13.312		1.553		0.541	0.366	0.496	2.128		0.368	1.481	0.644	2.111	10.47		0.466	0.532			0.506	0.358	0.842	0.441		0.498	0.476
Q09666	AHNAK	629.09		0.966		0.822	1.379	0.959	1.844		0.998	0.805	0.993	1.101	1.524		1.031	1.016			0.93	1.1	0.699	0.739		0.922	0.715
O00592	PODXL	58.635	1.017	1.063	1.116	1.085	1.449	1.192	1.141	1.211	1.132	0.907	1.044	1.105	1.228	1.224	0.998	1.157	0.833	1.007	1.37	0.859	0.92	0.916	1.389	1.017	1.123	1.011	0.737
P01871	IGHM	49.439	1.039	1.242	0.72	1.317	0.945	1.174	2.076	1.716	0.647	1.002	0.929	1.57	1.987	0.93	1.22	1.919	0.924	1.113	0.64	0.591	1.094	0.703	1.152	0.82	0.939	0.828	1.182
P63261	ACTG1	41.792	0.971	1.452	0.663	1.597	1.356	1.13	1.77	1.072	1.272	0.949	1.36	0.673	1.011	0.679	0.986	1.061	0.793	0.965	1.268	0.989	1.176	1.001	0.867	0.939	1.57	1.219	0.7
Q86UX7	FERMT3	75.952	1.034	1.637	0.758	1.356	1.585	1.013	1.769	0.85	1.296	0.767	0.99	0.752	1.062	0.595	0.749	0.934	0.698	1.064	1.587	1.106	1.148	1.373	0.703	0.885	1.463	1.401	0.805
P07339	CTSD	44.552	0.981	1.013	0.973	3.434	1.453	0.966	1.423	1.112	1.55	1.95	2.75	1.123	1.148	0.919	1.085	1.274	0.806	1.445	1.562	0.845	0.867	1.069	0.824	1.62	0.949	0.981	0.98
P43652	AFM	69.068	1.087	0.779	0.875	0.947	1.098	1.029	0.742	0.819	0.947	0.879	0.948	1.1	1.119	1.673	1.192	0.989	1.123	0.892	3.103	0.679	0.759	0.963	0.663	0.973	1.18	1.359	0.762
A0A0G2JS06	IGLV5-39	13.394	1.025	1.16	0.758			0.887	3.105	2.847				1.661	1.057	1.433	1.101		0.822	0.88				0.469	0.715	0.902	0.497	1.016	1.38
Q5VZ66	JAKMIP3	98.528		1.097				1.34	1.312					1.766	1.566		1.494							1.28		1.214	1.348
Q5T750	XP32	26.238	0.669	0.998	0.368	0.902	1.133	0.735	1.149	0.69	0.784	1.445	1.015	0.883	1.395	0.335	0.973	0.923	0.395	0.618	1.063	0.745	1.151	0.783	0.502	0.618	1.019	0.379	0.439
P01780	IGHV3-7	12.943	0.932	0.94	0.649	1.205	0.868	0.954	1.998	1.62	0.586	1.105	0.72	1.368	1.261	0.78	0.894	2.063	0.702	0.956	0.674	0.449	0.875	0.606	1.414	0.764	0.945	0.768	1.234
P32942	ICAM3	59.54	0.812		1.025	1.817	1.312			0.876	1.072	1.243	1.014			0.984		1.097	0.884	1.175	1.241	1.109	1.016		0.617			0.883	0.933
Q8NBP7	PCSK9	74.285	1.022	1.03	1.067	0.685	0.929	1.13	0.713	1.068	0.699	0.698	0.958	1.008	0.675	1.197	1.094	1.025	0.929	0.876	1.363	0.842	0.787	0.972	0.897	1.233	1.189	1.061	0.774
P48230	TM4SF4	21.396	0.68		0.556											1.181			1.047	1.308					0.744			0.941	7.864
O00139	KIF2A	79.954		1.229				1.113	1.363					1.351	2.215		1.465							0.746		0.929	0.897
Q6IPM2	IQCE	77.297	1.204		1.576	0.831	1.693			1.192	0.93	0.879	1.333			1.014		1.002	1.703	1.191	1.212	0.74	0.986		1.321			0.914	1.649
Q9H4B7	TUBB1	50.326		1.479		1.395	1.487	1.365	1.441		1.2	0.656	1.052	0.905	1.036		0.948	0.754			1.592	0.89	1.013	0.97		0.826	1.498
P01709	IGLV2-8	12.382	1.031	1.215	0.923	1.602	1.045	0.655	1.691	1.515	0.605	1.67	0.797	1.981	1.76	0.88	1.233	1.836	0.991	0.928	0.529	0.674	0.819	0.935	0.979	0.81	0.577	0.735	1.24
P16150	SPN	40.321		1.145				1.496	1.577					1.505	1.641		1.251							1.123		1.631	0.961
O75636	FCN3	32.903	0.781	1.061	0.785	0.975	1.1	0.916	1.089	1.084	1.531	0.952	1.108	0.926	1.206	1.004	0.919	1.208	1.234	1.189	1.018	0.931	0.711	1.125	0.526	1.148	1.405	1.402	0.931
A0A075B6R2	IGHV4-4	12.848		0.989		0.635	0.494	0.602	0.341		0.604	0.658	3.23	3.772	1.37		1.158	1.109			1.064	0.535	0.731	0.182		2.138	1.583
Q96DN5	TBC1D31	124.19				0.578	1.133				1.172	0.676	0.699					0.769			0.548	1.255	0.729
Q7Z7G0	ABI3BP	118.64	0.659	2.35	0.909	0.778	0.856	1.768	0.981	1.01	1.613	1.219	1.269	0.877	0.715	0.673	0.835	0.676	1.01	1.138	1.046	0.975	1.187	1.534	1.177	1.111	1.011	0.847	1.197
P00558	PGK1	44.614	1.002	1.35	1.108	1.849	1.284	1.054	1.583	0.83	1.15	1.05	0.94	0.741	0.81	0.733	0.756	0.737	0.8	0.737	1.873	1.007	1.009	1.015	1.198	1.255	1.184	0.884	0.848
Q04695	KRT17	48.105	0.787	0.835	0.566	0.917	1.143	0.716	1.149	1.555	0.676	2.142	1.742	0.573	0.96	0.619	0.832	1.191	0.533	0.912	0.994	0.537	1.777	0.706	0.542	1.954	0.846	0.551	0.562
P0DOX4	---	60.322	1.47	1.481	1.168	1.061	0.896	1.103	0.958	0.988	0.789	1.183	0.971	1.465	1.101	1.427	1.338	0.605	1.579	1.099	0.838	1.299	0.999	0.901	1.382	1.139	0.735	1.177	1.088
Q53GD3	SLC44A4	79.253				15.088	1.035				1.852	0.849	1.09					0.935			2.515	0.937	1.093
O00501	CLDN5	23.147	0.985		0.95					0.937						0.705			0.803	0.893					0.645			1.155	0.609
Q9UGM3	DMBT1	260.73	0.987	1.424	0.932	14.796	1.28	1.007	1.44	1.016	1.852	0.771	0.975	1.016	0.935	0.883	1.087	0.667	0.698	0.801	1.248	1.333	1.111	1.009	1.361	0.71	0.824	0.773	1.114
Q6NUP7	PPP4R4	99.451		1.037				1.18	1.999					0.934	1.473		0.951							0.514		0.784	0.627
Q71UI9	H2AFV	13.509		0.785		0.557	0.774	1.727	3.235		1.546	0.959	0.687	0.979	2.021		0.578	0.568			1.244	1.821	1.38	1.229		1.565	0.544
P56856	CLDN18	27.856				12.754	4.966				1.02	0.929	0.893					0.782			0.845	0.605	0.496
P31146	CORO1A	51.026	0.696	1.399	0.559	0.65	1.068	0.871	0.889	0.723	0.847	0.46	0.654	1.052	3.597	0.465	0.598	0.473	0.711	0.606	0.979	1.191	0.8	1.658	0.561	1.168	1.446	0.826	0.647
Q5VWI1	TCERG1L	65.659		0.598		3.692	0.89	0.777	0.645		0.937	1.114	0.753	3.886	0.645		0.798	0.764			0.805	1.046	0.743	0.66		0.622	0.838
O00391	QSOX1	82.577	0.911	0.859	1.227	2.234	1.093	0.86	0.949	0.979	1.026	1.741	1.641	1.197	1.453	1.122	1.044	1.224	1.109	1.178	1.096	0.826	1.087	1.1	0.887	0.761	1.016	0.849	1.14
O94885	SASH1	136.65				1.154	1.127				1.189	6.302	4.66					3.181			4.124	3.496	3.396
O00299	CLIC1	26.922	1.158	1.351	0.991	1.434	1.502	0.901	1.257	1.101	1.443	0.933	1.068	0.745	0.873	0.779	0.876	1.12	0.931	0.986	2.049	1.351	1.042	1.083	1.315	0.936	1.3	1.11	0.905
P51575	P2RX1	44.98				1.035	0.816				1.035	0.637	0.624					0.635			2.306	0.94	1.103
Q9HBI1	PARVB	41.714	0.924	1.507	0.699	1.359	1.5	0.988	1.116	1.031	1.205	0.761	1.057	0.56	0.986	0.615	0.686	0.923	0.879	1.139	1.445	1.052	0.909	1.219	0.659	0.73	1.233	1.265	0.771
P52566	ARHGDIB	22.988	0.966	1.347	0.965	1.276	1.306	1.51	1.924	0.929	1.217	1.042	0.774	0.856	1.217	0.866	1.125	0.915	0.9	0.899	1.228	1.076	0.933	1.516	0.739	1.054	1.329	1.098	0.851
P07737	PFN1	15.054	1.089	1.558	0.692	1.652	1.065	1.193	2.001	1.018	1.188	1.048	0.978	0.744	1.029	0.533	0.898	0.98	0.709	0.958	1.308	0.926	1.344	1.471	0.691	0.882	1.845	1.175	0.715
O75223	GGCT	21.007				1.094	1.057				0.873	1.892	1.631					1.111			1.371	0.863	0.845
A0A0J9YXX1	IGHV5-10-1	12.772	0.579	0.537	0.459	1.228	1.407	0.234	1.39	0.838	0.387	2.758	0.228	1.613	3.46	2.605	1.626	1.475	1.735	2.258	0.433	2.227	1.674	0.192	0.71	0.269	0.174	0.533	2.099
Q4U2R8	SLC22A6	61.816				1.604	0.548				0.677	0.822	0.722					0.886			1.383	1.035	0.848
O14791	APOL1	43.974	1.176	0.921	1.085	1.36	1.228	1.224	1.429	1.767	0.968	1.483	1.219	1.235	1.485	1.053	1.233	1.356	1.224	1.054	0.481	0.575	0.85	0.801	0.874	0.741	0.974	1.079	0.925
O75131	CPNE3	60.13				1.789	0.778				1.427	0.901	0.855					0.607			3.201	1.685	1.964
P61006	RAB8A	23.668		1.228		2.377	0.981	0.669	1.656		1.239	0.856	0.974	0.867	0.88		0.861	0.77			1.534	1.245	1.53	1.074		0.722	0.917
P27701	CD82	29.625				5.397	1.478				2.393	1.616	1.284					1.563			2.688	1.504	1.346
A0A0A0MS14	IGHV1-45	13.508	1.055	1.028	0.391	1.574	0.866	0.657	3.105	1.691	0.961	1.791	1.053	2.298	2.046	0.514	1.136	1.783	1.037	1.061	1.096	0.843	0.944	0.7	1.432	1.514	0.743	0.566	1.147
P62753	RPS6	28.68	1		1.155					1.031						0.893			0.868	1.069					0.871			0.875	0.726
P59665	DEFA1	10.201	1.241		1.779					0.711						2.415			0.961	0.979					1.098			1.036	1.543
P34947	GRK5	67.786		1.329				0.618	6.148					1.557	3.087		1.55							0.799		0.937	1.682
O95436	SLC34A2	75.759				1.917	0.624				0.573	0.642	0.591					2.938			4.454	1	0.644
P01834	IGKC	11.765	1.011	1.154	0.748	1.28	0.925	1.445	2.244	1.681	0.672	1.303	1.009	1.43	1.608	0.898	1.137	2.069	0.955	1.004	0.774	0.638	1.064	1.017	1.442	0.97	1.245	0.745	1.108
Q08380	LGALS3BP	65.33	0.705	0.857	0.678	0.993	1.101	1.497	1.008	0.823	1.121	1.165	1.006	1.127	1.05	1.004	0.857	1.12	1.152	1.085	1.043	1.166	0.991	1.027	1.304	0.943	0.824	0.844	0.858
P28799	GRN	63.544	1.014	1.084	0.666			1.071	1.333	1.08				1.187	1.757	0.903	1.216		0.669	1.152				0.885	0.828	1.103	1.205	0.691	0.68
Q9UK55	SERPINA10	50.706	0.955		0.879	0.748	1.249			0.865	0.897	1.105	0.841			1.435		0.925	1.098	0.797	1.73	1.237	1.129		1.296			1.153	1.07
A0A0B4J1X5	IGHV3-74	12.839	1.257	0.91	0.715	1.317	0.763	0.656	2.378	5.382	0.731	1.547	0.985	2.181	2.15	1	1.294	1.442	1.034	1.171	0.605	0.667	0.838	0.759	0.824	0.855	0.85	0.853	1.233
P62847	RPS24	15.423		0.926		1.039	1.39	1.173	0.919		0.709	1.977	1.137	1.267	1.134		0.93	1.29			1.197	1.064	1.011	1.149		1.1	1.324
P05164	MPO	83.868	0.583	0.607	0.868	0.896	0.584	0.671	2.636	0.527	0.873	0.775	0.976	0.667	0.822	1.319	0.799	0.89	0.709	1.181	1.499	4.161	1.87	1.573	1.24	0.986	0.728	0.866	1.084
O95445	APOM	21.253	1.177	0.872	1.148	0.849	1.712	1.149	0.769	1.087	1.087	0.971	0.844	1.14	0.692	1.592	0.768	0.962	1.35	1.038	0.813	1.347	0.657	0.81	0.865	0.832	1.187	1.435	1.128
Q13418	ILK	51.419	1.319	1.475	0.776	1.197	1.422	1.175	1.257	1.005	1.35	0.747	1.175	0.825	0.957	0.815	0.796	0.845	0.765	0.992	1.308	1.435	1.094	1.029	0.715	0.84	1.241	1.484	0.833
Q8IYN6	UBALD2	17.877		0.979				1.199	1.017					1.001	0.928		1.023							0.875		1.038	1.054
P39060	COL18A1	178.19	0.782	0.831	0.639	0.552	1.02	1.208	0.791	1.33	1.004	1.276	0.837	0.994	1.4	0.672	1.328	1.045	1.632	1.496	0.643	0.776	0.724	1.002	0.838	1.235	0.963	1.17	1.085
P60660	MYL6	16.93	0.728	1.027	0.788	0.903	0.788	0.889	2.775	0.638	1.248	1.056	1.325	0.662	0.977	0.95	1.197	0.931	0.967	1.712	1.178	1.741	0.899	0.78	1.179	0.855	0.943	0.74	0.651
Q9UQ07	MOK	48.013	2.175		0.971					1.938						0.875			1.082	0.765					2.131			1.114	2.012
P0DMV9	HSPA1B	70.051	1.108		0.88	2.255	1.171			0.965	1.102	1.043	1.443			1.072		0.937	1.106	0.987	1.749	1.444	0.871		1.151			0.84	1.27
Q04917	YWHAH	28.218	1.087	1.629	0.632	1.489	1.174	1.017	1.805	0.877	1.062	0.89	0.906	0.797	1.118	0.529	0.811	0.904	2.026	0.91	1.78	1.076	1.421	1.247	0.705	0.986	1.561	1.214	0.712
P49747	COMP	82.86	0.748	1.537	1.118	1.094	1.343	1.286	1.472	0.826	1.97	1.429	1.408	1.462	0.98	0.904	1.305	0.865	0.988	1.162	0.965	0.902	0.833	1.208	1.066	0.784	1.269	0.77	0.77
Q15323	KRT31	47.237		1.254		1.824	0.795	1.724	1.144		1.105	1.504	1.188	0.922	0.751		1.171	1.035			0.858	0.754	1.016	9.117		0.946	1.476
O75558	STX11	33.195	1.136		0.783					0.784						0.503			0.552	0.92					0.807			1.369	0.489
P27169	PON1	39.731	1.632	0.747	2.327	0.638	1.234	0.674	0.409	0.9	0.977	0.751	0.666	0.66	0.377	2.312	0.684	0.723	1.22	0.756	0.357	0.995	0.484	0.811	0.745	0.717	0.787	2.414	0.932
P08670	VIM	53.651	0.663	0.772	0.897	0.877	0.686	1.152	1.42	0.705	0.941	1.035	2.349	0.773	1.792	1.412	2.467	1.042	0.657	1.385	0.871	1.622	0.597	0.775	1	1.091	0.574	0.686	0.738
A0A0C4DH38	IGHV5-51	12.674	1.308	1.355	1.257	0.812	0.933	1.124	1.061	1.254	0.55	0.853	0.86	1.529	2.802	1.525	0.873	0.935	0.888	1.129	1.197	0.825	0.974	0.645	1.506	0.931	0.568	1.131	1.458
Q9H6X2	ANTXR1	62.788				0.819	1.708				0.98	0.961	1.339					0.944			0.903	0.748	0.837
O75382	TRIM3	80.829	1.194	0.803				0.705	0.494	1.021				0.775	0.709	0.632	0.617		1.027	0.974				0.697	1.775	1.015	0.873	0.851	0.73
Q13416	ORC2	65.971	1.443	1.422	1.922	1.623	1.032	0.87	0.684	0.963	1.161	0.671	0.73	0.765	0.671	1.414	0.867	0.92	1.007	0.977	0.352	1.081	0.688	1.292	0.678	0.882	1.454	1.193	0.654
Q4KMQ2	ANO6	106.16		1.757		0.969	0.842	0.957	1.503		1.037	0.748	0.803	0.89	1.099		1.017	0.637			2.066	0.766	0.882	1.296		1.191	1.176
Q96P63	SERPINB12	46.276				1.073	1.016				0.879	2.83	1.56					1.135			1.238	0.958	0.93
Q04118	PRB3	30.98		1.981				0.731	1.045					0.771	1.432		1.11							0.899		0.834	0.969
P61224	RAP1B	20.825	1.004	2.015	0.76	2.147	0.605	1.1	2.071	0.84	1.542	0.938	0.912	0.854	1.436	0.573	0.71	1.163	0.785	0.988	1.474	1.12	1.374	1.319	0.765	0.817	1.476	1.172	0.655
P01137	TGFB1	44.341	1.05	1.069	0.857	0.687	0.891	0.885	0.969	0.892	0.969	0.829	0.899	0.979	0.937	1.011	1.128	0.788	1.172	1.303	1.217	1.049	0.806	0.642	0.86	0.931	0.767	0.949	1.024
Q9Y6E0	STK24	49.307				5.476	0.809				1.115	0.609	0.747					0.712			1.527	0.778	1.124
P41214	EIF2D	64.706		0.819				0.887	1.769					1.565	1.587		0.689							0.501		0.906	0.79
Q8NI99	ANGPTL6	51.694	0.887	0.951	0.845	0.885	0.973	0.88	0.701	1.301	1.313	0.85	1.402	1.522	0.868	0.838	1.283	0.976	1.067	1.114	0.896	1.093	1.117	0.659	1.208	0.875	0.806	0.952	0.916
P60900	PSMA6	27.399		0.634		0.773	0.69	0.654	0.813		0.832	1.638	1.25	2.043	1.043		3.144	0.741			0.812	1.163	1.134	0.624		3.171	0.526
P15090	FABP4	14.719	0.885	1.806	1.22	1.271	1.23	1.622	1.111	0.825	0.864	1.504	1.921	1.121	1.72	0.802	0.776	0.923	1.087	0.782	0.697	1.1	0.947	1.212	0.717	0.686	0.785	0.971	0.728
P14174	MIF	12.476	0.896		0.792					0.94						0.612			0.654	0.757					1.311			1.028	0.865
Q53R41	FASTKD1	97.41		1.556		0.883	0.921	1.467	1.295		1.371	1.033	1.086	1.026	3.03		1.292	1.573			1.364	1.573	0.959	1.49		1.603	1.117
Q9NRW1	RAB6B	23.461	1.037	1.267	0.919	1.334	1.127	1.139	1.229	0.955	1.201	0.848	1.091	0.882	0.806	0.853	0.855	0.923	0.831	0.987	2.024	1.259	1.43	1.446	1.019	1.007	1.329	1.215	0.999
P02776	PF4	10.845	0.921		0.861					1.17						1.488			1.089	1.065					1.423			1.443	1.946
P07585	DCN	39.746		0.905		0.794	1.123	0.644	1.022		1.526	0.761	0.72	0.566	0.437		0.441	1.341			1.027	1.25	1.36	0.589		0.428	0.919
O15062	ZBTB5	74.277				1.154	2.743				0.828	1.465	1.277					1.203			0.871	0.871	2.114
Q9HC84	MUC5B	596.33	0.42	0.172	0.344	6.784	1.159	0.155	0.303	0.98	1.188	0.812	0.834	0.155	0.167	0.606	0.149	0.897	0.907	0.35	6.821	0.919	1.022	0.271	0.4	0.211	0.173	0.448	0.636
P02538	KRT6A	60.044		0.723		0.719	0.965	0.554	1.118		0.537	1.446	1.314	0.485	1.053		0.629	0.811			0.706	0.554	1.074	0.704		3.854	0.686
Q9H444	CHMP4B	24.95				4.562	1.217				1.69	1.493	1.643					1.005			2.32	1.013	1.561
P30626	SRI	21.676	1.029	1.647	0.587	1.945	0.786	0.855	2.062	1.165	1.777	0.511	0.738	0.51	0.798	0.368	0.617	0.494	0.443	0.926	2.177	1.678	2.86	1.768	0.585	0.908	1.446	0.826	0.377
P00488	F13A1	83.266	0.781	1.029	1.536	0.923	1.067	1.255	1.015	0.843	0.819	1.125	1.512	2.26	1.293	1.338	2.045	1.254	0.843	1.488	0.76	0.689	1.008	0.744	0.746	0.825	0.968	0.735	0.566
P14151	SELL	42.187	1.824	0.614	1.6	0.644	1.238	0.998	0.902	1.024	0.634	0.756	0.622	0.645	0.676	1.533	0.608	1.151	1.308	0.994	0.799	1.088	0.786	0.83	0.86	1.116	0.905	1.322	1.329
P28300	LOX	46.944		0.659		0.792	1.643	1.17	0.894		1.219	1.454	1.887	1.258	1.003		0.71	0.979			0.728	1.005	1.262	0.657		0.811	0.913
Q13153	PAK1	60.646		1.097				1.078	2.06					0.945	2.19		0.978							1.688		0.868	1.655
Q9H190	SDCBP2	31.593				28.853	1.252				1.986	0.651	1.874					0.881			2.324	1.428	1.029
P00740	F9	51.778	0.835	0.62	0.827	0.975	0.883	0.73	1.075	0.624	0.606	2.185	2.276	1.357	1.254	2.117	1.432	2.657	1.627	2.071	0.983	0.608	0.826	0.523	0.767	0.748	0.583	0.633	0.729
A0A0B4J1Y8	IGLV9-49	13.024	1.066	0.632	0.637	0.453	0.816	2.229	0.775	0.524	0.565	1.242	0.438	0.811	1.526	1.652	0.597	1.582	2.693	0.71	1.242	0.541	0.81	0.886	0.726	0.733	0.756	0.836	1.095
O14745	SLC9A3R1	38.868	0.789		0.721	3.613	1.512			0.964	1.324	0.875	1.138			0.658		1.137	0.925	0.94	3.669	1.075	1.153		1.683			0.931	0.892
Q6ZVX7	NCCRP1	30.847	1.119		0.872	1.019	1.228			0.955	0.878	2.067	1.909			1.174		0.976	0.865	1.742	1.5	0.719	0.994		0.62			0.939	1.251
Q15459	SF3A1	88.885	0.92	1.132	0.864	1.391	1.08	0.988	1.228	1.127	0.932	1.545	0.984	1.03	1.347	1.058	1.208	1.042	0.784	0.979	1.032	1.183	1.085	1.171	0.833	1.075	1.036	0.818	0.767
P62993	GRB2	25.206		1.06		1.213	1.755	1.234	1.396		1.263	0.968	0.886	1.163	1.017		0.931	0.933			1.157	0.916	1.002	1.249		0.667	1.209
P16070	CD44	81.537	0.829	1.326	0.967			1.294	1.219	1.117				1.193	1.224	0.798	1.207		0.873	1.217				1.193	0.927	0.972	1.099	0.934	0.963
Q32MH5	FAM214A	121.67		0.974		0.681	0.721	1.433	3.59		0.602	1.606	0.958	1.676	1.326		1.141	0.845			1.215	0.925	0.853	1.433		1.581	0.801
Q15149	PLEC	531.78	1.449	0.612	2.639	0.537	7.158	0.853	7.036	0.396	0.528	0.955	0.915	0.88	0.622	2.623	0.937	0.813	1.387	0.503	0.621	0.624	0.483	0.497	0.579	1.428	0.362	1.42	0.567
P20073	ANXA7	52.739	1.095	2.279	0.701	2.111	0.999	0.979	2.658	0.926	1.822	0.49	0.785	0.547	0.572	0.488	0.55	0.445	0.628	0.984	2.164	1.378	2.586	1.941	0.61	0.813	1.803	0.774	0.447
P27918	CFP	51.276	1.096	1.031	0.794	1.096	0.95	0.89	0.985	0.989	1.605	1.619	0.97	0.813	1.145	0.989	1.19	1.375	1.079	1.142	0.747	0.832	0.912	1.247	0.639	1.044	1.245	0.991	1.739
Q9Y6Z7	COLEC10	30.705	0.764	0.895	0.838	0.95	1.065	1.291	0.767	1.142	1.293	0.804	1.485	1.54	1.234	0.819	1.539	0.938	0.965	1.152	1.08	0.997	1.054	0.765	1.101	0.911	0.875	1.045	0.788
Q96RW7	HMCN1	613.38	0.98	1.165	0.963	1.313	1.004	1.031	1.048	1.079	1.068	1.183	1.117	1.158	1.012	0.881	1.124	1.089	0.967	0.847	1.375	0.878	1.285	1.336	1.107	1.065	1.175	0.948	0.869
Q15599	SLC9A3R2	37.413	0.983	1.118	1.123	1.853	1.797	0.992	0.91	1.065	0.94	1.08	1.032	2.12	1.035	1.023	1.059	1.093	0.865	0.943	1.427	0.798	0.796	0.838	1.044	0.801	1.035	1.069	0.87
P22735	TGM1	89.786	0.839		0.724					1.229						0.645			0.635	1.307					1.898			0.789	0.954
Q9Y251	HPSE	61.148		1.764		2.735	1.193	0.949	1.596		1.027	0.994	0.996	1.138	1.024		0.677	0.81			0.951	0.945	0.719	1.391		0.991	1.573
A1L4H1	SSC5D	165.74	0.903	0.987	0.844	0.797	0.968	1.666	1.049	0.932	1.728	1.047	0.952	0.731	0.862	0.869	0.764	0.673	0.777	1.017	1.101	1.701	0.727	1.177	1.601	1.068	0.828	1.379	1.059
O75083	WDR1	66.193	1.165	1.619	0.748	1.775	1.169	1.229	1.788	1.136	1.532	0.786	1.138	0.696	1.117	0.476	0.818	0.626	0.712	1.014	1.733	0.889	1.41	1.403	0.959	1.021	1.96	1.309	0.559
P06733	ENO1	47.168	1.057	1.269	0.722	2.075	1.493	0.978	1.848	0.979	1.296	1.241	1.923	0.635	0.815	0.653	0.711	0.767	0.692	0.947	2.233	1.197	1.233	1.221	0.871	1.482	1.381	0.962	0.701
P01591	JCHAIN	18.098	0.897	1.136	0.806	1.262	0.908	1.07	1.579	1.483	0.662	1.159	0.984	1.078	1.94	0.892	1.073	1.606	0.895	1.082	0.782	0.653	1.099	0.714	1.281	0.769	1.001	0.833	1.151
Q8IYT4	KATNAL2	61.252				1.043	0.86				0.987	0.819	1.138					1.155			0.625	3.486	0.87
P11169	SLC2A3	53.924	1.132	1.689	0.908	0.676	1.12	1.007	1.9	0.896	0.977	0.807	0.683	0.872	1.148	0.573	1.095	1.096	0.749	1.284	1.948	1.415	0.93	1.409	0.748	1.105	1.353	1.234	0.947
P00338	LDHA	36.688	0.724	1.343	0.961	3.199	1.138	1.15	1.705	0.728	1.225	1.075	1.389	0.919	1.052	1.019	1.196	0.861	0.792	1.294	1.717	1.253	0.907	1.122	0.804	1.956	1.262	0.877	1.114
O75340	PDCD6	21.868	0.721		0.789	1.549	1.16			1.197	1.462	0.686	0.825			1.247		0.591	1.206	0.349	1.519	1.111	1.91		0.464			0.742	1.219
O60832	DKC1	57.673	0.751	0.584	0.802	0.464	2.319	1.773	0.823	1.285	0.812	1.721	0.959	0.499	0.48	3.044	0.544	0.836	1.784	0.873	0.399	0.521	0.395	0.697	0.665	1.289	0.91	1.135	0.943
P35247	SFTPD	37.728		1.296		1.123	0.993	1.093	1.137		0.759	1.791	1.023	1.132	1.472		1.588	2.409			0.94	0.885	1.016	0.816		0.854	0.918
P11226	MBL2	26.143	1.131	1.182	0.833	1.251	1.096	0.959	0.952	1.112	0.917	1.245	0.593	0.962	0.462	0.826	2.188	1.506	0.618	2.06	0.885	0.987	1.054	0.654	0.69	0.972	0.872	1.42	1
P08962	CD63	25.636	0.799	2.657	0.706			0.981	2.016	1.195				0.806	1.312	0.461	0.874		0.724	1.321				2.115	0.549	0.828	1.562	0.934	0.599
P06396	GSN	85.696	1.107	1.317	0.939	1.585	0.927	1.104	1.375	0.99	1.279	1.462	1.476	0.975	1.69	0.886	1.314	0.967	1.058	0.934	1.129	0.855	0.968	0.975	0.801	0.78	1.239	0.921	0.922
Q92954	PRG4	151.06	1.114	0.827	0.675	0.593	0.892	1.371	1.011	0.757	1.189	0.987	0.976	0.99	1.077	1.432	1.03	0.917	1.439	1.286	1.159	1.2	1.003	1.643	1.025	1.039	1.13	1.286	1.105
P02787	TF	77.063	0.795	0.969	0.836	1.597	1.304	1.095	0.999	1.013	1.106	1.475	1.826	0.939	1.581	1.182	1.423	1.407	0.935	1	0.831	1.071	0.599	0.741	0.761	0.938	0.996	0.812	1.49
P35858	IGFALS	66.034	1.211	1.037	1.121	1.608	1.154	1.084	0.812	1.332	1.029	1.209	0.963	1.481	1.483	1.286	1.139	0.842	1.488	1.26	0.683	0.845	0.663	0.843	0.871	1.461	1.542	1.686	0.842
P06702	S100A9	13.242	0.55	0.651	0.666	1.109	0.536	0.743	1.39	0.65	0.603	0.777	2.936	0.537	0.637	0.689	0.971	0.668	0.568	0.731	1.266	0.676	2.136	0.784	0.625	1.791	0.651	0.601	2.53
P10909	CLU	52.494	1.128	1.026	1.388	1.06	0.925	0.817	0.701	0.843	0.952	1.028	0.837	0.717	0.89	1.2	0.95	0.762	1.095	0.859	1.006	1.363	0.956	1.088	1.006	1.077	0.793	1.269	1.154
P49281	SLC11A2	62.265				0.346	0.37				0.379	0.329	0.328								1.592	2.357	2.158
P07355	ANXA2	38.604	0.995	0.942	0.973	1.775	1.158	0.897	1.186	1.086	0.866	1.318	1.204	1.02	1.11	0.95	1.121	0.927	0.89	0.954	1.366	0.844	0.908	1.26	1.071	1.085	0.964	0.888	0.845
P07602	PSAP	58.112		1.231		1.533	1.775	1.034	1.349		1.69	1.157	1.475	0.811	1.199		0.914	1.3			1.323	1.205	1.054	0.89		0.964	1.03
Q12805	EFEMP1	54.64	1.098	0.728	1.498	1.243	1.558	0.75	0.954	0.913	1.377	1.317	1.144	1.495	0.803	0.739	1.642	1.324	0.647	1.231	1.493	1.444	0.77	1.493	0.844	1.539	0.966	0.49	1.087
Q95365	HLA-B	40.416				0.992	3.52				0.741	0.979	0.722					2.238			1.107	0.697	1.061
P23284	PPIB	23.742		0.927				0.778	1.145					1.053	0.545		0.685							0.767		0.804	0.648
P10586	PTPRF	212.88	0.998	0.79	1.035			1.319	0.642	1.289				0.997	0.888	0.851	0.879		1.466	0.866				0.84	0.789	0.702	0.855	0.817	0.962
Q15063	POSTN	93.313	0.979	1.241	1.458	1.215	1.204	1.023	0.747	1.023	1.629	1.464	1.087	1.18	0.763	0.93	1.158	1.026	1.061	1.087	0.744	0.927	0.905	1.226	1.14	1.176	0.926	1.03	0.849
O14818	PSMA7	27.887		0.881		0.724	0.594	0.785	1.047		0.556	1.527	1.072	1.31	1.019		2.028	0.832			0.781	1.087	1.048	0.894		2.107	0.767
P55058	PLTP	54.739	1.165	0.989	1.335	1.231	1.231	1.09	0.81	1.071	1.194	1.001	0.878	0.96	0.967	1.548	0.951	0.863	1.004	0.785	1.113	0.981	1.024	1.028	1	1.258	1.242	1.265	1.338
P84074	HPCA	22.427		1.627				1.32	1.384					1.179	1.766		1.081							1.078		0.988	1.142
P00747	PLG	90.568	0.968	0.899	0.931	1.257	1.066	0.941	0.97	1.067	0.925	0.901	1.032	1.376	1.323	1.001	1.273	1.031	0.955	0.963	1.086	0.985	0.878	0.87	1.538	1.003	0.942	1.067	1.026
Q13835	PKP1	82.86		1.538		0.952	0.889	1.196	2.039		0.759	1.955	1.234	1.534	2.123		1.636	1.044			1.225	0.912	1.098	1.263		1.444	1.322
Q14314	FGL2	50.228	0.98	0.974	1.024	1.009	1.264	1.339	1.1	0.883	1.124	1.162	1.09	1.563	0.919	1.373	1.049	0.914	1.184	1.145	0.846	1.154	1.357	1.374	0.857	1.096	1.045	1.003	0.905
Q9Y613	FHOD1	126.55		1.228				1.192	1.943					0.835	1.367		1.239							1.091		0.846	1.64
A6NGU5	GGT3P	61.501	1.019		0.94					0.853						1.7			1.107	0.857					1.124			1.228	1.58
Q9H936	SLC25A22	34.47	0.898		1.202					0.864						0.77			0.844	1.081					0.932			0.865	1.252
P0DP03	IGHV3-30-5	12.947	1.029	1.144	0.498	1.463	1.02	1.139	1.52	1.552	0.757	1.489	0.911	1.032	1.786	0.661	1.205	1.81	0.827	1.068	0.647	0.714	1.232	0.951	1.41	0.734	0.912	0.8	1.222
A0A075B6I9	IGLV7-46	12.468	1.019	1.056	0.781	1.422	1.538	0.951	1.464	1.167	0.6	0.804	0.631	1.577	1.208	0.923	1.08	2.237	0.815	1.269	0.85	0.408	0.77	0.842	1.011	1.08	0.803	1.023	1.375
Q29974	HLA-DRB1	30.03		1.136		1.012	1.046	1.495	1.446		1.066	0.757	0.711	0.659	0.697		0.727	0.777			1.257	1.094	1.153	1.27		0.883	0.887
P22792	CPN2	60.556	0.794	0.87	0.831	0.611	1.343	1.306	0.825	1.077	1.09	0.469	0.699	1.08	0.934	1.083	1.166	0.763	2.665	1.062	0.807	0.854	0.917	1.022	1.166	1.199	1.1	0.918	1.05
P11047	LAMC1	177.6	0.932	1.07	0.863	0.897	1.085	1.137	1.106	1.055	1.188	0.924	1.219	1.025	0.861	0.883	0.9	0.955	0.729	0.916	2.134	0.933	1.319	1.171	1.258	0.986	1.147	0.827	1.389
P23467	PTPRB	224.3	1.301	1.405	1.111	1.427	1.52	1.254	1.274	1.014	1.299	1.052	1.417	1.211	1.36	0.998	1.095	1.07	1.1	0.903	1.166	0.906	0.953	1.022	0.899	0.925	1.07	1.115	0.769
Q03591	CFHR1	37.65	0.752		1.106					1.281						0.849			1.096	1.205					1.815			0.63	1.299
Q99707	MTR	140.53				0.841	1.005				1.291	0.912	0.776					0.884			1.11	1.214	1.403
P15941	MUC1	122.1	0.593	0.477	0.61	15.756	1.345	0.482	0.458	1.05	1.377	0.828	1.091	0.722	0.461	0.55	1.069	0.847	0.437	0.469	1.586	1.084	1.017	0.979	3.039	1.116	0.608	0.873	4.033
P02686	MBP	33.117		0.937				1.663	1.773					1.116	0.989		0.973							1.652		1.475	0.266
Q6PI48	DARS2	73.562	2.911		0.837					1.484						1.746			2.039	0.839					0.465			1.35	0.379
Q969X1	TMBIM1	34.607		1.286		5.501	1.23	1.237	1.56		1.616	0.902	1.027	0.748	1.047		1.062	0.949			2.139	1.379	1.898	1.244		1.042	0.871
O75954	TSPAN9	26.779	0.859	1.348	0.712	1.16	1.352	1.042	1.432	0.916	0.978	1.316	1.152	1.353	1.944	0.538	1.318	1.707	0.758	0.942	1.472	1.203	1.16	1.137	0.791	0.987	1.086	0.771	0.528
A0A0B4J1V2	IGHV2-26	13.182	1.37		1.192					0.799						1.466			1.285	1.534					0.94			0.872	1.634
Q14624	ITIH4	103.36	0.594	0.686	0.685	0.796	0.76	0.592	0.979	0.57	0.665	2.372	2.813	1.218	1.398	1.892	1.324	2.559	1.744	2.391	1.036	0.833	1.076	0.667	0.546	0.572	0.543	0.603	0.525
P46781	RPS9	22.591				1.178	1.239				1.029	0.624	0.476					0.36			0.345	0.406	0.335
O95810	CAVIN2	47.173	1.055	1.728	0.705	1.164	0.853	1.102	4.708	0.88	1.134	0.579	1.03	1.018	2.032	2.264	0.828	0.441	0.635	0.943	1.988	0.841	0.953	1.07	0.87	1.096	1.348	0.801	0.66
P02679	FGG	51.511	0.521	0.608	0.997	0.769	0.497	0.715	0.397	0.677	0.477	0.426	0.656	0.623	0.466	0.516	0.91	0.349	0.496	0.489	1.428	2.188	2.044	0.829	2.855	1.491	0.345	0.515	2.743
P05556	ITGB1	88.414	1.049	1.805	0.782	1.287	1.242	1.069	1.616	1.013	1.334	0.8	1.048	0.839	1.11	0.587	0.839	0.891	0.675	1.166	2.084	1.194	1.466	1.299	0.661	0.846	1.316	1.081	0.632
O15144	ARPC2	34.333				1.133	1.043				1.126	0.684	1.187					0.753			1.05	0.786	1.26
Q6YHK3	CD109	161.69	1.037	1.056	1.177	1.544	1.05	0.889	1.155	0.914	1.286	0.859	1.027	0.92	1.036	0.872	0.839	0.744	0.894	0.814	1.266	0.883	1.59	1.154	1.145	0.811	0.942	1.317	1.079
Q7Z304	MAMDC2	77.555	0.924	1.209	1.152			1.173	1.241	1.183				1.335	0.848	0.645	0.955		0.83	1.12				1.345	1.265	1.489	1.204	0.789	0.913
P35613	BSG	42.2	1.06		0.969					0.821						1.049			1.363	1.186					0.984			1.364	1.058
P02763	ORM1	23.511	1.036	0.625	1.537	1.122	0.903	0.557	0.722	0.852	0.564	1.192	1.324	0.671	1.755	0.99	1.457	1.133	1.224	0.949	1.823	1.08	1.423	0.639	1.188	1.119	0.441	0.931	2.392
P01861	IGHG4	35.94	1.028	0.704	0.723	0.913	0.813	1.437	0.825	1.338	1.819	0.542	1.012	0.642	0.851	0.626	2.037	1.003	0.756	0.968	1.649	0.848	0.705	0.882	0.592	0.823	1.02	0.982	1.093
P47756	CAPZB	31.35				1.358	1.572				1.382	1.198	1.304					0.901			1.68	1.016	0.927
P59768	GNG2	7.8501				1.779	3.596				2.907	1.64	1.445					1.281			2.243	1.858
P09496	CLTA	27.076		2.108				0.902	2.375					0.686	1.336		1.121							1.136		1.243	1.136
P01031	C5	188.3	0.91	0.714	0.849	1.154	0.848	0.87	0.828	0.905	1.046	1.138	1.067	1.003	0.714	0.974	0.936	1.016	1.045	1.087	1.122	1.429	1.244	1.148	1.338	1.148	0.912	0.994	2.594
Q99592	ZBTB18	58.354	1.036	1.025	0.871	0.49	0.74	1.213	0.76	1.283	0.822	1.44	1.119	1.019	2.238	1.066	2.229	1.271	0.87	1.156	0.87	0.985	1.059	1.023	1.016	1.375	0.776	0.676	0.846
Q96P20	NLRP3	118.17				0.628	0.579				0.464	3.356	0.688					1.807			1.447	0.647	0.57
Q3MIS6	ZNF528	72.138	2.422		2.494					0.719						2.727			2.132	0.632					1.643			3.754	3.355
P03951	F11	70.108	0.843	0.594	0.601	0.79	0.625	0.844	1.421	0.714	0.83	0.745	1.418	0.808	1.001	0.674	0.989	0.646	0.669	1.092	0.655	0.536	0.835	0.74	0.977	0.863	0.867	0.739	4.782
A0A075B6I0	IGLV8-61	12.814	0.981	1.531	0.817	1.894	0.997	1.089	1.841	1.937	0.703	1.748	0.893	1.706	1.864	0.989	1.126	2.302	0.402	0.741	0.771	0.665	0.798	0.665	1.3	0.81	0.839	0.828	0.512
P00915	CA1	28.87	0.815	1.327	0.674	0.857	0.844	0.741	1.698	0.885	1.018	0.759	0.791	0.698	0.834	0.577	0.639	0.835	1.065	0.974	1.196	3.041	1.115	1.201	0.602	0.922	1.312	0.748	0.775
Q5D862	FLG2	248.07	1.177	1.001	0.978	1.201	1.072	0.91	1.436	1.288	0.888	2.392	1.901	1.175	1.557	0.898	1.301	1.241	0.685	1.303	1.485	0.807	0.941	1.031	0.916	1.373	1.068	0.919	0.8
Q6UY14	ADAMTSL4	116.54	0.689		0.734	1.446	0.752			0.756	0.646	1.3	1.148			0.651		1.005		0.668	0.736	1.177	1.563					0.679	1.143
O75015	FCGR3B	26.216	1.155		1.871					0.759						0.926			1.11	1.227					0.977			0.95	0.877
P11277	SPTB	246.47		1.253		3.964	0.993	0.843	1.072		1.012	0.945	0.949	0.736	0.848		0.832	1.187			1.652	1.532	1.331	0.756		0.987	1.62
P0DOX6	---	63.485	0.811	0.747	0.598	1.225	0.603	1.478	1.511	1.213	0.499	1.159	0.838	1.048	1.368	0.579	1.123	2.729	0.483	0.777	0.33	0.518	1.206	0.524	1.868	0.831	0.999	0.747	1.782
P08311	CTSG	28.837	0.676		0.75	1.532	0.718			0.823	0.977	0.997	1.001			1.267		0.56	0.764	0.821	1.149	5.274	1.34		0.762			0.994	1.021
O95497	VNN1	57.011	1.21		0.938	1.13	1.357			0.887	0.911	0.999	1.149			1.4		1.039	0.855	0.821	1.422	1.625	1.127		1.09			0.867	1.421
Q8IUG1	KRTAP1-3	18.184		0.602				1.34						0.68	0.592		0.553							36.985		0.718	2.228
Q9UM47	NOTCH3	243.63	0.708	1.149	1.039	1.135	1.061	1.339	1.016	0.907	1.325	1.184	1.201	1.171	0.926	0.818	1.336	1.122	0.882	0.851	0.958	1.027	1.032	1.092	0.993	0.98	1.395	0.793	0.691
Q504T8	MIDN	49.212	1.172		1.29					1.003						0.822			1.079	0.924					1.645			0.992	1.341
Q8IZF2	ADGRF5	149.46	0.534		0.939	1.194	1.214			1.801	1.359	0.796	0.939			1.038		0.569	1.341	1.472	1.022	1.1	0.844					0.722	0.991
P08581	MET	155.54		0.984				0.666	0.825					1.163	0.737		0.805							0.919		0.824	0.934
P05109	S100A8	10.834	0.691	0.476	0.875	0.844	0.663	0.679	1.371	0.759	0.615	0.79	3.054	0.576	0.511	0.742	0.899	0.601	0.823	0.892	1.055	0.733	1.617	0.635	0.672	2.151	0.525	0.785	4.011
P04196	HRG	59.578	0.825	0.904	1.063	1.738	0.987	1.223	1.099	0.821	0.952	1.191	1.505	1.077	1.054	1	1.383	1.18	0.926	1.206	0.829	0.827	0.977	1.011	1.018	0.875	0.999	0.908	1.387
P80108	GPLD1	92.335	1.505	1.269	1.252	0.887	0.882	1.101	0.929	1.099	1.435	0.702	0.837	0.951	0.685	0.825	0.768	0.784	0.814	0.894	0.692	1.114	0.964	1.11	0.638	0.998	1.002	2.347	0.766
P13637	ATP1A3	111.75	0.898		0.795					1.075						0.812			1.167	0.901					0.838			0.826	1.143
P26038	MSN	67.819	1.113	1.268	0.956	1.155	1.652	1.145	1.186	1.123	1.141	1.172	1.122	1.121	1.1	0.935	0.73	0.961	1.026	0.952	1.254	1.027	0.916	0.979	1.049	0.794	0.89	1.182	0.877
A0A0A0MT36	IGKV6D-21	12.34	0.638	0.921	0.55	1.284	1.066	1.051	1.393	1.317	0.641	1.022	0.955	0.829	1.564	1.051	0.89	2.238	0.931	0.675	0.962	0.762	1.512	0.671	0.732	0.915	0.753	0.622	1.354
Q9UGM5	FETUB	42.054	1.261	0.808	1.41	0.78	1.256	0.695	0.617	0.808	0.89	2.152	2.599	0.895	2.315	2.372	1.362	1.107	1.317	1.956	0.685	0.667	0.57	0.95	0.777	0.607	0.49	0.757	1.835
P30408	TM4SF1	21.632		0.683		4.929	0.981	0.528	0.544		1.156	1.18	1.078	0.626	0.732		0.86	0.989			1.183	0.831	0.764	0.625		0.567	0.763
P50391	NPY4R	42.194				1.403	0.753				0.827	0.674	7.584					0.688			0.903	0.496	1.115
Q02985	CFHR3	37.323	1.522		1.424	1.072	0.991			1.016	0.944	1.055	1.219			1.032		0.87	0.641	0.826	0.86	0.934	1.062		2.653			1.111	1.285
P17066	HSPA6	71.027	1	1.088	1.118	1.06	1.081	1.057	1.565	1.007	0.998	1.031	1.072	0.68	0.962	1.172	1.008	0.809	1.118	1.145	1.157	1.053	1.428	1.3	0.768	1.059	0.955	0.978	1.118
Q14112	NID2	151.25	0.816	0.87	0.534	0.827	1.103	0.974	0.931	1.278	0.759	1.031	1.639	0.969	1.162	1.17	1.297	1.299	1.488	1.071	0.85	0.97	1.025	0.828	1.506	1.085	0.964	0.95	0.644
P02675	FGB	55.928	0.632	0.683	1.101	0.825	0.557	0.79	0.512	0.776	0.575	0.497	0.686	0.708	0.532	0.596	0.918	0.459	0.678	0.584	1.36	1.882	1.668	0.858	2.84	1.514	0.468	0.626	2.707
P05107	ITGB2	84.781	0.836	0.882	0.984	0.981	0.97	1.035	2.013	0.896	1.167	1.072	1.015	0.938	0.957	1.01	0.957	1.068	0.902	1.225	1.172	2.165	1.225	1.195	0.759	0.894	0.918	0.917	0.651
Q9BV40	VAMP8	11.438				1.036	1.05				0.911	0.93	0.868					0.851			1.705	1.188	1.004
A0A075B6K5	IGLV3-9	12.332	0.822	1.31	0.91	1.608	0.861	0.745	0.8	1.102	1.007	1.558	1.132	1.021	0.77	0.748	0.663	1.319	1.354	0.741	1.231	0.893	1.159	0.765	0.832	1.169	0.938	0.833	1.181
P19823	ITIH2	106.46	0.91	0.899	0.868	0.842	0.938	1.229	1.055	1.082	1.341	0.892	1.245	1.045	1.153	1.045	1.228	1.314	0.971	1.263	0.969	0.892	0.981	1.019	0.995	1.368	1.264	1.024	0.747
O43157	PLXNB1	232.3				1.308	0.805				1.058	1.71	1.47					3.737			1.167	1.085	1.173
P02741	CRP	25.038	0.552		0.442	0.351	0.848			0.345	0.562	0.314	0.339			0.528		0.443	0.813	0.378	8.289	3.606	1.28		2.344			0.39	1.843
P10646	TFPI	35.015	0.924	0.817	1.294	0.772	0.949	0.866	0.771	1.262	1.081	0.569	0.76	1.095	0.619	1.278	0.891	0.823	0.913	0.694	1.038	1.35	0.953	1	0.955	0.974	0.952	1.104	1.411
Q8NG11	TSPAN14	30.69	1.138	1.605	0.833	1.537	0.994	0.816	1.372	0.923	1.853	0.661	0.895	0.729	0.901	0.426	0.767	0.648	0.77	1.267	1.838	1.424	1.665	1.649	0.665	0.791	1.554	1.129	0.586
P14618	PKM	57.936	0.966	1.366	0.799	0.971	1.041	1.009	1.535	1.024	1.06	0.898	1.083	0.789	0.919	0.741	0.768	0.908	0.721	1	1.345	0.929	0.882	0.981	0.909	1.135	1.12	1.038	0.8
Q66K14	TBC1D9B	140.52		0.883				1.21	0.314					0.448	0.205		0.228							0.79		1.815	0.571
Q00325	SLC25A3	40.094		1.561				1.441	1.123					1.339	1.751		2.163							1.223		1.252	0.951
P10599	TXN	11.737		1.058		1.619	1.323	1.001	1.538		1.136	1.761	1.594	0.896	1.466		1.378	1.117			1.642	0.802	1.094	1.192		1.131	1.144
Q9Y2R2	PTPN22	91.704	0.618	0.911	0.767	0.481	0.808	1.268	0.89	1.636	1.127	0.747	0.404	0.571	0.921	1.003	1.341	0.534	1.015	1.479	1.083	0.716	1.477	1.122	1.145	1.68	1.222	1.194	1.534
P08572	COL4A2	167.55	0.711	0.789	0.907	0.935	0.942	1.025	1.216	0.927	0.999	1.153	1.062	1.011	1.103	0.72	1.111	1.025	0.891	1.135	0.945	0.907	1.073	1.117	0.839	1.042	0.825	0.721	0.739
Q8TER0	SNED1	152.2		0.912		1.788	1.323	0.998	0.746		1.819	1.703	1.768	1.525	1.074		0.593	1.212			1.253	0.985	1.274	0.998		1.028	0.936
Q13361	MFAP5	19.611				0.987	1.14				1.499	1.089	0.969					0.778			1.061	1.341	0.706
P22352	GPX3	25.552	0.979	0.912	1.575	0.753	1.299	0.846	0.935	0.58	0.942	1.82	1.498	1.01	0.93	2.92	1.103	1.437	2.474	1.512	0.813	1.101	1.172	0.843	0.817	0.893	0.79	0.948	0.643
Q9H9H4	VPS37B	31.307				3.253	1.044				0.955	0.67	0.496					0.794			2.008	1.335	0.844
P22105	TNXB	458.22	0.962	1.023	0.802	0.908	0.853	1.192	0.914	1.378	1.175	1.022	1.033	1.246	1.313	1.107	1.233	1.028	1.015	0.919	1.124	0.855	0.996	0.969	0.948	0.995	1.082	0.983	1.094
Q8NFJ5	GPRC5A	40.251				21.389					1.461	0.81	1.037					0.847			3.492	1.112	0.928
P80748	IGLV3-21	12.446	1.026	0.741	1.103	1.631	0.944	0.745	0.817	1.11	1.186	2.365	1.674	0.764	0.926	0.797	1.293	1.427	0.599	1.203	1.327	0.997	1.238	0.97	0.913	1.224	1.55	0.945	0.963
P05997	COL5A2	144.91	0.677	0.891	1.039			1.036	1.038	1.118				1.393	1.077	0.765	1.038		0.735	0.787				1.164	0.96	1.639	1.097	0.792	0.88
Q6W4X9	MUC6	257.05				10.108	1.471				1.713	0.968	1.836					1.099			1.46	1	0.784
P02647	APOA1	30.777	1.537	1.095	2.119	0.694	1.03	0.85	0.752	0.908	1.194	0.795	0.838	0.725	0.65	1.281	0.819	0.976	1.016	0.815	0.417	1.197	0.739	1.051	0.862	0.972	1.163	1.58	0.743
P06681	C2	83.267	0.969		1.043	1.041	0.921			0.981	0.899	1.338	1.051			1.117		1.257	1.222	1.035	1.416	1.195	1.367		1.391			1.091	1.086
P07948	LYN	58.573	0.953		0.618					0.806						0.615			0.652	0.976					0.779			1.244	0.788
P04424	ASL	51.657				1.214	0.681				0.505	1.2	0.719					2.471			0.449	0.714	1.197
P28066	PSMA5	26.411	0.712	0.765	0.683			0.801	0.923	0.813				1.046	1.133	0.832	1.798		0.581	0.69				0.77	0.806	1.764	0.95	0.838	1.007
O14980	XPO1	123.38	0.883		0.527					0.543						0.573			5.826	1.111					0.638			0.471	0.551
P06276	BCHE	68.417	0.84	0.739	0.64	0.64	1.134	1.151	0.962	0.893	1.417	0.783	1.514	1.243	0.844	0.765	0.612	4.636	0.863	1.237	0.581	0.599	0.758	0.863	0.725	1.085	1.99	1.057	0.457
Q9UBI6	GNG12	8.0061				5.432	1.186				0.882	0.678	1.357					1.055			1.632	0.973	0.869
P55259	GP2	59.48		1.624				0.829	0.585					0.845	0.737		0.994							1.202			0.374
P01817	IGHV2-5	13.231	1.486		0.747					1.722						1.051			1.323	1.145					1.158			1.131	1.115
Q9BXN1	ASPN	43.417	0.822		0.84					0.916						0.545			0.787	0.758					0.844			0.979	0.75
A8MW92	PHF20L1	115.01				0.799	1.291				1.017	0.716	0.752					0.719			1.289	0.921	0.773
P11142	HSPA8	70.897	0.794	1.13	0.688	1.176	1.135	0.969	1.209	1.151	1.049	1.096	1.218	0.664	0.95	0.688	0.939	0.917	0.926	1.047	1.451	1.249	1.056	1.163	0.783	0.967	1.122	0.974	1.64
P28906	CD34	40.716	1.082	1.408	1.373	1.46	1.702	1.213	0.992	0.941	1.31	1.51	1.418	0.882	1.259	0.937	0.894	1.354	0.906	0.737	0.863	0.929	0.892	1.2	0.609	0.677	1.104	1.054	0.633
Q8TD06	AGR3	19.171	0.874		0.893					0.945						0.923			1.088	0.653					0.699			1.442	0.669
B2RPK0	HMGB1P1	24.238	0.966		0.979					0.987						0.853			0.778	0.995					0.975			0.679	1.047
P01766	IGHV3-13	12.506	1.167	1.177	0.781	1.444	1.028	1.222	1.364	1.367	0.793	0.975	0.926	1.579	1.774	0.905	1.086	1.865	1.049	1.408	0.967	0.781	0.809	0.823	1.033	0.949	0.892	0.668	0.738
P07942	LAMB1	198.04	0.886	1.031	0.848	0.806	0.995	1.139	1.151	0.968	1.05	0.928	1.164	1.143	0.883	0.785	1.077	0.9	0.794	0.847	1.782	0.921	1.089	1.178	1.171	1.194	1.117	0.807	1.358
P05534	HLA-A	40.688	0.98		0.723	1.307	0.828			1.49	0.849	2.405	1.033			0.605		1.316	1.567	1.512	0.632	0.49	1.848		0.767			2.38	0.821
P98088	MUC5AC	585.56	0.298	0.207	0.194	15.572	1.46	0.22	0.267	0.765	1.629	1.039	0.984	0.126	0.097	0.161	0.105	1.065	0.152	0.184	1.3	0.956	1.039	0.113	0.177	0.184	0.156	0.22	0.352
Q9BWP8	COLEC11	28.665	0.914	0.998	0.969	0.863	0.97	1.061	0.867	1.188	1.331	0.9	1.331	1.311	1.137	0.828	1.413	0.865	0.832	1.2	1.043	0.994	1.128	0.773	1.052	0.922	0.846	1.026	0.964
A0A0C4DH32	IGHV3-20	12.673	1.095	0.73	0.816	1.006	0.828	0.652	1.443	1.574	0.686	1.007	0.909	1.134	0.573	1.461	0.811	0.892	1.387	1.036	0.834	0.6	1.249	0.58	1.051	0.499	1.025	0.755	0.764
Q13790	APOF	35.399	0.948	0.929	1.339	0.662	1.247	1.313	1.14	1.468	1.097	1.122	1.46	1.339	1.261	1.624	1.085	0.993	0.713	1.104	0.821	0.722	0.929	1.424	0.77	0.982	1.237	1.354	0.982
O75882	ATRN	158.54	0.732	1.06	0.783	1.205	0.981	1.168	1.249	1.043	1.723	0.912	1.485	0.868	1.429	0.867	1.002	1.484	0.79	1.128	1.104	0.874	0.989	1.026	0.837	1.144	1.282	1.072	0.617
Q8NBJ4	GOLM1	45.333	0.788	0.601	0.787	0.994	1.088	1.013	1.057	0.972	0.947	0.847	1.142	0.877	0.748	0.876	1.356	1.011	1.013	1.298	2.492	0.832	0.981	1.113	1.261	1.155	0.966	0.995	0.937
P07357	C8A	65.163	0.918	0.792	0.878	1.22	0.8	0.959	0.816	0.952	0.98	1.196	1.099	0.661	1.223	0.744	0.959	1.054	0.871	0.954	1.106	1.21	1.112	1.252	1.099	0.876	1.392	0.974	1.941
P07225	PROS1	75.122	0.793	1.066	0.864	0.752	0.904	1.166	0.86	1.136	1.3	0.767	0.901	0.898	0.886	0.983	1.154	0.883	0.963	1.194	1.083	1.078	1.35	0.999	1.182	1.332	1.031	1.097	1.029
A0A0C4DH39	IGHV1-58	13.005	0.755		0.439					0.726						0.742			1.074	1.232					2.276			0.666	2.01
P27348	YWHAQ	27.764		1.249				1.044	0.949					1.044	0.732		0.787							1.042		1.107	1.118
P04899	GNAI2	40.45	0.843		0.893	1.671	1.457			0.811	1.349	1.019	0.917			0.813		1.181	0.834	0.988	2.743	1.387	1.1		0.991			1.027	0.779
Q9BXR6	CFHR5	64.419	0.688	1.173	0.881	1.571	0.74	0.765	1.297	0.918	0.769	1.52	1.33	1.001	1.199	1.14	0.698	1.008	1.727	1.3	0.903	2.336	1.293	1.347	1.175	0.777	0.815	0.724	2.865
P29622	SERPINA4	48.541	1.316		1.503					1.082						1.594			1.143	0.971					0.678			1.261	0.86
Q6ZU80	CEP128	128.01	1.146		1.804					0.812						1.37			1.314	0.768					0.929			1.614	1.013
P05976	MYL1	21.145	0.679	1.384	0.864	0.936	0.757	1.16	2.976	0.769	1.325	1.104	1.338	0.842	1.536	0.908	1.231	1.015	0.879	1.791	1.397	1.664	1.313	1.069	1.15	0.868	1.061	0.673	0.573
Q96FQ6	S100A16	11.801	1.002	1.164	1.291	1.506	1.457	1.007	1.138	1.25	0.85	1.446	1.6	1.031	1.482	1.023	1.428	1.247	1.113	1.216	1.85	0.8	0.712	1.368	1.848	0.964	1.076	1.091	1.33
O95866	MPIG6B	26.163	1.524		0.917	1.312	1.37			0.922	1.748	0.287	0.733			0.403		0.482	0.862	1.086	2.969	1.706	1.127		0.678			1.522	0.815
Q8WWZ8	OIT3	60.021	0.898	0.855	1.034	0.728	0.867	1.084	1.057	0.864	0.784	1.292	0.954	1.046	1.563	1.535	1.132	1.131	1.068	1.036	1.523	1.071	1.12	0.881	1.703	0.865	0.928	0.823	1.348
Q03164	KMT2A	431.76				0.693	1.326				1.397	0.769	0.476					0.729			0.658	0.915	0.666
P01705	IGLV2-23	11.893	0.815	2.183	1.028	1.18	0.781	1.069	1.907	0.868	0.556	0.917	0.881	0.636	0.884	0.617	2.517	0.686	0.911	0.601	0.902	1.788	0.837	1.151	1.564	1.123	0.824	0.977	2.126
P05160	F13B	75.51	0.821	0.981	1.133	0.973	1.118	0.544	1.107	0.962	1.601	1.089	1.624	1.091	1.454	1.229	1.412	1.28	1.118	1.151	0.898	0.886	1.15	0.887	0.962	1.436	1.28	0.854	0.861
P02766	TTR	15.887	0.916	0.762	1.355	1.789	1.481	0.866	0.814	0.85	0.848	1.769	1.283	1.144	1.102	2.009	1.197	1.708	1.85	1.01	0.635	0.781	0.642	0.931	0.711	0.989	0.991	1.338	0.822
A0A0J9YX35	IGHV3-64D	12.822	0.856	1.096	0.705	1.745	0.961	0.83	2.844	1.335	0.795	1.455	0.83	1.802	2.884	0.852	1.226	1.785	0.997	1.239	0.545	0.782	0.895	0.818	1.072	0.66	0.599	0.717	1.079
Q15848	ADIPOQ	26.413	0.5	1.334	0.928	0.983	1.112	2.04	1.262	1.047	0.753	0.621	0.952	0.894	1.09	0.875	1.952	0.995	0.918	1.351	1.842	0.63	1.134	0.892	0.81	1.106	1.434	0.492	0.492
P05089	ARG1	34.735	1.072	1.168	0.931	1.205	2.098	1.107	1.251	0.897	0.804	2.253	1.856	1.05	1.074	1.012	0.79	1.146	0.819	0.993	1.07	0.679	0.826	1.158	0.662	1	1.292	0.8	0.765
P01011	SERPINA3	47.65	0.786	0.738	1.065	1.144	0.838	0.936	0.818	1.03	0.792	0.853	0.77	0.786	0.923	1.2	1.04	0.873	0.902	0.755	1.378	1.076	1.286	0.818	1.791	1.162	0.978	0.93	1.395
P06331	IGHV4-34	13.815	0.906		0.516					1.126						1.003			0.778	0.72					1.158			0.674	1.447
P15144	ANPEP	109.54	0.698	0.616	0.696	0.828	0.979	0.701	0.573	0.568	0.679	1.049	1.041	0.59	0.776	1.792	0.484	0.815	0.766	0.74	1.352	1.445	0.58	0.617	0.924	1.241	0.439	0.958	3.47
P00751	CFB	85.532	0.864	0.712	0.664	1.081	0.912	1.019	0.74	0.828	0.998	1.001	1.088	0.775	1.003	1.048	0.931	1.095	0.885	0.949	1.231	1.387	0.971	0.826	1.177	1.074	0.706	0.884	3.161
P0DOX8	---	22.83	0.999	1.235	0.798	1.158	0.756	0.996	1.575	1.26	0.626	1.206	1.087	1.257	2.166	1.041	1.354	1.588	0.809	1.415	0.687	0.528	0.907	0.749	1.558	0.958	1.284	0.818	1.312
P04083	ANXA1	38.714	0.919	1.121	0.95	1.514	1.195	1.15	2.62	1.092	1.295	1.157	1.137	1.167	1.173	1.197	1.212	1.262	1.001	1.148	1.955	1.533	0.979	1.202	0.934	0.935	1.138	0.982	0.701
Q9BWV7	TTLL2	67.335	0.755		0.451					0.724						0.57			0.665	0.56					2.155			1.394	0.475
P12259	F5	251.7	1.044	0.897	0.824	0.858	0.8	1.112	0.75	0.961	1.117	0.703	0.958	0.851	0.889	0.954	0.875	0.915	1.485	0.739	1.478	1.401	1.022	0.842	1.431	1.308	0.836	0.897	1.442
Q9H4M9	EHD1	60.626	0.87	0.94	0.778	1.735	1.427	0.982	1.062	1.084	1.187	0.804	0.893	0.9	0.778	0.618	0.588	1.051	0.758	0.784	1.816	1.038	0.991	0.988	0.967	0.618	0.817	0.931	0.967
P31025	LCN1	19.25		0.731		0.6	0.772	0.684	1.541		0.585	2.006	0.516	0.885	0.767		1.263	1.667			1.42	1.162	0.704	0.792		1.027	0.645
Q99878	HIST1H2AJ	13.936	0.378	0.683	1.366			1.664	6.554	0.289				1.817	0.632	0.701	0.467		0.765	2.384				0.596	1.32	0.908	0.238	0.782	0.801
Q9H3U5	MFSD1	51.208		1.251				0.667	1.087					0.806	0.899		0.824							1.08		2.195	0.955
P17693	HLA-G	38.224		1.396				0.887	1.545					0.799	1.14		0.784							1.017		1.13	1.034
Q92187	ST8SIA4	41.294	1.289		0.815	1.414	1.345			1.209	1.012	1.135	1.378			1.661		0.998	0.728	1.079	0.863	2.396	1.718		2.28			0.84	1.369
P22748	CA4	35.032		1.909		1.82	1.532	1.559	1.664		1.243	1.315	1.314	2.223	2.36		1.165	1.375			1.463	1.253	0.929	1.568		0.795	1.453
P51693	APLP1	72.176				1.459	1.139				1.29	1.263	1.739					1.435			1.376	0.72	1.047
Q9BUN1	MENT	36.769	1.109	1.085	1.509	2.119	1.604	0.962	0.958	1.08	1.576	1.59	1.612	0.932	1.188	1.775	1.428	2.672	1.324	0.925	0.687	0.974	1.367	1.056	0.596	0.766	1.178	1.136	1.013
P10124	SRGN	17.652	0.963	1.197	0.599	1.113	1.228	1.096	1.296	1.166	1.504	0.713	1.411	0.481	1.512	0.445	0.873	1.15	0.911	1.084	3.391	0.839	1.146	1.323	0.761	1.465	1.157	0.847	0.633
O43490	PROM1	97.201				14.061	1.216				1.456	0.982	0.937					0.881			2.303	0.912	1.099
P67936	TPM4	28.521	0.985	2.232	0.538	1.446	0.866	1.362	6.306	1.091	1.517	0.719	1.115	0.628	1.167	0.494	0.924	0.632	0.638	0.99	2.223	1.635	1.392	1.04	0.654	0.966	1.887	1.059	0.657
Q9Y3L5	RAP2C	20.745	1.03	1.44	0.937			1.123	1.496	1.306				0.802	1.001	0.676	0.808		1.053	1.146				1.074	1.325	0.759	0.897	1.236	1.007
P06727	APOA4	45.398	1.187	0.757	2.211	0.448	1.39	0.898	0.514	0.866	0.556	0.901	0.934	1.009	1.084	2.951	1.209	1.226	2.357	1.009	0.365	0.509	0.443	0.571	0.645	0.591	0.536	0.904	0.53
P01877	IGHA2	36.591	1.54		0.822					1.137						0.93			1.025	1.212					1.669			1.103	1.815
Q9NQ84	GPRC5C	48.193	0.467		0.861	4.559	0.78			0.669	0.732	0.703	0.455			1.021		0.628	0.669	0.919	2.902	1.246	1.126		5.142			1.127	1.553
P63000	RAC1	21.45	0.993		1.271	3.319	1.238			0.994	1.154	0.96	0.958			1.009		0.884	0.98	0.943	1.783	1.359	1.293		1.238			1.323	0.953
P29122	PCSK6	106.42	1.132		0.995					0.764						0.961			1.67	1.015					1.071			0.816	1.292
Q8IYS0	GRAMD1C	76.034				0.808	1.671				1.216	0.882	0.638					0.782			0.621	1.042	0.632
Q9Y657	SPIN1	29.6				0.971	1.037				0.725	1.161	0.55					1.591			1.304	0.508	0.896
A0A075B6H9	IGLV4-69	12.773	1.338	1.807	1.059	1.195	0.703	1.098	2.166	1.624	0.856	1.099	0.877	1.522	1.393	0.948	0.839	0.878	0.584	1.15	0.555	0.84	0.746	0.693	0.88	0.886	1.088	0.642	0.992
P62826	RAN	24.423				1.106	0.994				0.973	0.721	0.766					0.84			0.953	1.511	1.358
A0A578	TRBV5-1	12.6	0.916		0.842					1.181						1.185			0.85	0.986					1.393			0.903	1.531
P01116	KRAS	21.656	0.993		0.986					0.855						0.619			0.86	1.005					1.501			1.063	0.983
Q15075	EEA1	162.46	1.58		1.352					0.971						3.903			0.943	1.087					1.061			2.163	0.912
P17927	CR1	223.66				1.416	0.804				1.061	0.972	0.953					1.418			1.169	1.179	1.049
P01024	C3	187.15	0.904	0.799	0.921	0.858	1.015	0.802	0.763	0.807	1.023	1.602	1.116	0.965	0.877	1.459	0.927	1.21	1.804	1.23	1.028	1.222	0.873	0.83	0.974	0.999	0.76	1.078	1.582
Q8WXI7	MUC16	1519.2	0.516	0.349	0.561	0.967	0.822	0.37	0.443	0.74	0.758	0.579	0.724	0.344	0.369	0.492	0.373	0.607	0.541	0.444	3.996	2.077	1.029	0.606	2.73	0.687	0.392	1.244	0.668
Q3SY84	KRT71	57.291		0.755				1.477	1.194					0.694	1.054		0.753							16.73		1.457	1.11
P35326	SPRR2A	7.9653	0.927		0.991	1.534	0.8			1.331	0.681	1.219	3.024			1.172		0.987	0.754	2.421	1.607	0.8	1.972		0.575			0.885	0.622
P62879	GNB2	37.331	1.092	1.252	0.964	2.157	1.13	1.287	1.652	0.883	1.204	1.135	0.912	1.112	0.982	0.831	0.956	1.124	1.449	0.935	0.983	1.135	1.148	1.233	1.185	0.905	1.194	1.222	0.993
P0DP08	IGHV4-38-2	13.016		0.829		0.729	0.737	0.755	1.129		0.518	1.307	0.781	1.166	1.14		0.927	1.531			0.587	0.929	0.699	0.739		1.214	0.673
P01814	IGHV2-70	13.26	0.408		0.698					0.485						2.482			0.459	0.828					0.748			0.925	1.461
Q9UQP3	TNN	144.03	0.857	1.31	0.598	0.825	0.844	1.233	0.864	1.068	1.193	1.156	1.179	0.984	1.829	0.657	1.036	1.63	1.243	0.873	0.602	0.707	1.579	0.789	0.634	1.027	1.237	0.606	0.823
P62263	RPS14	16.273				0.884	0.789				0.398	1.253	0.521					1.449			1.259	0.634	6.738
P16284	PECAM1	82.521	0.99	1.687	0.763	1.445	1.211	1.186	1.54	1.041	1.484	1.102	0.959	0.817	1.239	0.622	0.783	0.799	0.81	0.859	1.859	0.95	1.523	1.472	0.644	0.842	1.417	1.144	0.7
P13645	KRT10	58.826	1.164	1.042	0.943	1.154	1.057	0.932	1.741	1.296	0.934	1.982	1.733	1.096	1.705	0.734	1.293	1.109	0.531	1.044	1.471	0.762	1.006	1.054	0.924	1.118	1.115	0.739	0.741
Q9H0X4	FAM234A	59.659		0.871				0.681	0.569					1.207	1.269		0.887							1.535		1.455	1.384
Q4G0N7	FAM229B	8.7168	1.897	1.211	2.525			0.855	0.792	0.971				0.761	0.576	1.238	0.902		0.947	0.751				1.012	0.85	1	1.266	2.055	0.952
Q02817	MUC2	540.29	0.878	1.348	1.363	1.607	1.112	2.259	0.789	1.409	1.178	0.924	1.015	0.749	1.379	1.425	1.198	0.701	0.623	1.614	0.558	0.586	0.614	1.62	0.699	0.723	1.064	0.82	0.637
P38435	GGCX	87.56		1.611				1.309	1.489					0.873	3.014		1.698							1.718		1.371	1.57
O60242	ADGRB3	171.52				1.369	0.958				1.358	0.604	0.746					0.559			2.277	1.167	1.516
P0DP01	IGHV1-8	12.992	0.909		0.771					2.11						0.788			0.584	1.657					1.12			1.395	0.663
A0A0C4DH34	IGHV4-28	13.124	0.762	0.919	0.583	1.113	1.099	0.647	1.117	1.821	1.006	0.796	1.455	0.964	1.87	1.273	0.727	1.844	0.868	1.24	0.705	0.525	0.888	0.772	0.776	1.397	0.559	1.118	1.292
P08174	CD55	41.4	0.788	1.25	0.798	2.117	1.055	0.912	1.379	0.788	1.186	0.818	0.827	0.807	1.084	0.78	0.832	0.761	0.844	0.856	2.123	1.333	1.073	1.162	1.313	1.025	1.202	0.794	0.772
O00423	EML1	89.86	1.829		2.317					0.812						2.439			1.878	1.034					0.89			0.73	1.703
Q99828	CIB1	21.703	0.934		0.941	4.995	1.437			1.93	1.263	1.247	1.115			0.794		1.172	0.96	0.853	1.788	1.213	0.983		0.807			1.059	1.219
Q7Z794	KRT77	61.901	0.963	1.05	0.88	0.912	0.886	0.861	1.559	1.419	0.944	2.011	1.386	0.948	1.398	0.941	1.36	1.171	0.723	1.549	1.033	0.747	1.016	1.232	0.814	0.877	0.878	1.107	0.872
P31946	YWHAB	28.082	0.843	1.668	0.663	2.374	1.586	1.083	1.938	1.03	1.393	1.057	1.355	0.801	1.168	0.556	0.895	1.053	0.783	0.987	1.969	1.284	1.154	1.192	1.007	0.985	1.349	1.018	0.867
Q9NPH3	IL1RAP	65.418				1.315	1.057				1.018	0.772	0.91					1.296			1.107	1.05	0.795
Q14574	DSC3	99.968	0.89		0.89	0.927	1.138			0.886	0.873	1.727	1.361			0.722		1.071	0.675	0.844	1.729	0.681	0.84		1.003			0.887	1.089
P0DMW2	NLRP2B	4.9927				0.328	1.046				0.576	0.291	0.509					0.913			6.082	0.766	1.671
P26927	MST1	80.319				1.157	2.338				0.814	1.31	1.15					2.081			0.884	0.637	0.749
Q14344	GNA13	44.049				1.613	1.183				1.13	0.674	0.736					0.781			1.929	0.972	0.98
P23229	ITGA6	126.6	1.026	1.991	0.6	1.251	1.355	0.998	1.601	0.847	1.279	0.859	0.939	0.703	1.04	0.489	0.808	0.892	0.55	1.029	2.158	1.239	1.592	1.481	0.687	0.837	1.348	1	0.604
P60842	EIF4A1	46.153				0.848	1.41				0.858	1.023	0.801					0.781			1.282	0.956	8.84
Q8WUW1	BRK1	8.7448	1.059	1.335	0.758	1.194	1.093	0.992	1.298	1.212	1.18	1.172	1.062	0.9	1.146	0.721	1.003	1.127	0.85	0.992	2.864	1.056	1.762	1.194	1.139	1.016	1.004	1.029	0.699
O00161	SNAP23	23.354		1.612				0.988	1.692					0.581	0.891		0.794							0.914		0.804	1.066
Q9BX97	PLVAP	50.594				1.028	0.844				0.9	1.228	1.102					0.94			0.961	1.06	0.936
P15814	IGLL1	22.963	1.543	0.915	1.895			0.876	0.768	1.649				1.208	1.078	1.25	0.955		0.786	0.814				0.77	1.218	0.931	1.324	0.936	0.986
Q12913	PTPRJ	145.94	1.007	1.498	0.814	1.38	1.343	1.181	1.712	1.003	1.134	0.872	1.15	0.724	1.358	0.827	0.947	1.023	0.999	1.155	1.345	1.082	1.116	1.11	0.996	0.915	1.192	1.189	0.787
P61981	YWHAG	28.302	0.904	1.252	0.876	1.777	1.277	0.942	1.517	0.989	1.1	0.778	1.215	0.732	1.064	0.765	0.874	0.875	0.868	1.038	1.787	1.071	1.235	1.017	0.865	1.123	1.051	1.113	0.632
O43464	HTRA2	48.84	1.604		1.992	0.527	1.339			0.896	0.844	0.668	0.669			2.29		0.793	1.55	0.885	0.58	1.424	0.556		0.931			2.036	1.384
P25786	PSMA1	29.555		0.716				0.67	0.969					1.016	1.142		1.868							0.601		2.085	0.652
P52948	NUP98	197.58		1.286				0.922	0.665					0.781	0.586		0.835							1.121		1.066	1.279
P13611	VCAN	372.82	1.027	1.003	0.887	1.289	1.109	1.077	1.12	1.097	1.069	0.836	0.929	0.758	1.013	0.89	0.953	0.758	0.851	1.053	1.868	1.261	1.204	1.461	1.103	1.57	1.009	0.801	1.247
Q14697	GANAB	106.87	0.99		1.149	1.071	1.375			1.076	1.009	1.171	0.75			1.598		1.256	1.073	1.055	0.938	1.109	0.847		0.823			1.454	0.934
P25054	APC	311.64		1.864				0.884	0.724					0.692	0.743		0.654							1.668		1.176	1.73
P10644	PRKAR1A	42.981	1.101		0.74					1.122						0.467			0.994	1.081					1.366			0.874	0.851
P12111	COL6A3	343.67	1.099	1.207	1.1	0.876	1.486	1.262	1.055	1.272	1.109	1.167	0.863	1.375	0.833	0.975	0.927	0.889	1.061	0.988	0.791	0.755	0.667	1.213	1.001	1.088	0.993	0.94	0.859
P07437	TUBB	49.67	0.87	0.962	0.675	1.427	1.077	0.846	0.655	0.574	1.051	0.752	0.945	0.962	0.658	0.567	0.827	0.817	0.852	0.85	1.139	1.161	1.064	0.966	0.714	1.012	1.102	1.153	0.588
P29508	SERPINB3	44.564	0.552	0.865	0.547	1.133	0.874	0.8	1.272	0.72	0.613	1.022	2.67	0.754	1.077	0.588	1.047	0.633	0.37	1.079	1.074	1.037	1.663	0.816	0.542	2.628	0.876	0.636	0.531
Q9H299	SH3BGRL3	10.438		1.7				1.544	2.863					0.392	1.812		0.735							1.39		1.2	2.055
P50552	VASP	39.829	0.881	1.459	0.848	0.937	0.84	1.009	4.444	1.665	1.286	1.799	0.971	0.572	2.637	0.637	0.727	1.273	1.698	1.458	1.347	1.269	1.032	1.125	1.094	0.941	0.944	0.848	1.083
Q16610	ECM1	60.673	0.736	0.864	1.516	0.646	0.976	1.226	0.932	0.906	0.982	1.115	1.4	1.557	1.705	1.309	2.445	1.15	0.844	1.436	0.71	0.76	0.95	0.669	0.839	0.689	0.736	0.749	0.734
P62330	ARF6	20.082				4.261	1.407				1.414	1.188	1.438					0.742			2.176	1.924	1.61
P02747	C1QC	25.773	1.027	0.891	0.817	0.777	0.958	1.344	0.969	0.957	1.229	0.884	1.231	1.269	0.941	0.901	1.075	1.069	0.895	1.026	0.795	0.887	1.156	1.053	1.109	1.166	1.137	1.034	1.099
Q9P2J8	ZNF624	99.928				1.222	0.7				0.622	0.966	0.534					1.865			1.082	0.479	1.227
Q99590	SCAF11	164.65				1.965	1.617				0.549	1.453	0.422					4.022			0.516	0.523	1.595
Q8N961	ABTB2	113.65	0.919	0.928	0.589			0.553	0.968	1.733				1.295	1.852	0.792	1.615		0.86	1.738				0.865	1.156	0.94	0.903	1.114	1.791
Q86WI1	PKHD1L1	465.73		1.258		1.645	1.468	1.018	1.278		1.419	0.988	1.388	0.927	0.839		0.806	1.26			1.836	0.904	0.892	0.844		0.896	0.845
A0A075B6J9	IGLV2-18	12.412	0.75	0.951	0.72	1.48	0.864	0.893	2.064	1.247	0.625	0.827	1.86	1.536	1.856	1.135	1.836	1.302	0.779	0.792	0.943	0.751	0.886	0.932	1.044	0.822	0.959	0.796	1.122
P04075	ALDOA	39.42	1.068	1.489	0.939	1.33	1.164	1.062	1.613	1.095	1.331	0.849	1.108	0.829	1.202	0.86	0.827	0.814	0.863	1.011	1.909	1.022	1.198	1.285	1.046	1.241	1.455	1.058	0.872
Q14242	SELPLG	43.201	1.254	1.493	1.265			1.805	0.924	0.916				1.999	2.285	0.646	1.777		2.497	0.727				1.169	0.773	1.237	1.086	1.174	0.832
P02743	APCS	25.387	0.985	0.842	1.018	0.976	0.898	0.922	1.181	1.004	0.916	1.271	1.083	1	0.74	1.147	0.793	1.185	1.353	0.92	1.297	1.383	1.082	0.932	1.61	1.428	0.699	0.919	1.468
P49913	CAMP	19.301	1.289	0.703	1.441	0.647	2.511	0.939	0.716	0.961	0.793	1.084	0.629	0.538	0.375	2.161	0.632	0.863	1.594	0.79	0.556	1.159	0.596	0.77	0.709	1.106	0.668	1.409	1.566
P0DP25	CALM3	16.837		1.234		2.771	1.282	1.065	1.527		1.218	1.105	1.356	0.795	1.147		0.962	0.924			1.699	1.035	0.902	1.09		0.975	0.966
P05023	ATP1A1	112.89		1.019				1.089	1.17					1.038	1.014		0.911							1		1.201	1.023
Q6UWL2	SUSD1	82.709	0.947	0.949	1.055	1.617	0.758	0.801	0.85	0.955	0.684	0.873	0.874	0.694	0.745	0.94	0.661	0.645	1.732	0.863	1.08	1.601	0.703	1.079	0.98	0.821	0.788	0.814	1.014
Q8N3C7	CLIP4	76.316	1.397		0.918					1.128						1.245			1.334	1.264					1.416			0.705	0.918
P02533	KRT14	51.561	1.158	0.833	0.832	0.749	0.975	0.679	1.293	1.452	0.684	1.988	1.115	0.716	1.221	0.784	0.889	1.123	0.642	0.99	1.097	0.673	0.888	0.928	0.799	1.66	0.979	0.794	0.841
Q3ZCW2	LGALSL	18.986		1.076				1.068	1.336					0.548	0.872		0.926							1.247		1.019	1.363
O15143	ARPC1B	40.949		1.191				0.701	0.947					1.08	3.191		0.511							0.983		1.133	0.84
P02458	COL2A1	141.78		0.866		1.487	1.188	1.081	0.897		1.502	0.997	1.141	0.875	0.728		1.187	0.966			0.69	1.019	0.762	1.524		0.683	1.365
O95678	KRT75	59.56		0.822				1.851	1.143					1	0.848		0.813							22.333		1.029	1.822
Q08554	DSC1	99.986	1.047	1.139	1.003	0.951	0.949	1.087	1.429	1.259	0.788	1.817	1.522	0.944	1.346	0.836	1.35	1.016	0.718	0.931	1.275	0.743	1.049	1.03	0.867	1.182	1.19	0.823	0.719
P23528	CFL1	18.502	0.988	1.651	0.621	1.5	0.969	1.202	2.14	0.927	1.315	0.687	0.982	0.596	0.944	0.521	0.771	0.734	0.666	1.022	1.847	1.248	1.205	1.521	0.708	1.077	1.593	1.23	0.505
O75112	LDB3	77.134		1.026				0.923	0.557					1.146	0.38		0.666							0.86		0.85	1.041
P02654	APOC1	9.3318	0.758	0.609	1.308	0.409	2.756	1.549	0.541	0.919	0.949	1.025	0.72	0.624	0.427	3.128	0.459	0.838	1.513	0.775	0.476	0.77	0.349	0.749	0.811	1.266	0.92	1.299	1.116
O43866	CD5L	38.087	1.028	1.257	0.71	1.332	0.861	1.182	2.009	1.737	0.634	1.087	1.014	1.292	2.03	0.94	1.25	1.817	0.968	1.174	0.607	0.582	1.129	0.766	1.244	0.745	0.949	0.861	1.216
Q16851	UGP2	56.94		0.738		0.679	4.646	0.628	0.807		0.47	0.537	0.469	0.733	0.607		0.608	0.779			0.789	0.535	0.552	0.506		3.521	0.429
Q14525	KRT33B	46.213		1.061				1.392	1.157					0.889	1.19		1.099							15.294		1.063	1.522
Q15166	PON3	39.607	0.962	1.401	1.254	0.988	0.876	0.961	1.201	1.258	1.066	0.862	0.937	1.101	1.054	1.111	1.005	0.814	0.94	0.859	0.428	0.989	0.998	0.934	0.859	0.78	1.145	1.226	1.251
Q8N271	PROM2	91.882				10.797	0.972				1.089	0.706	0.967					1.007			1.443	0.685	0.969
P02655	APOC2	11.284	0.832	0.578	0.841	0.385	2.067	1.971	0.777	1.117	0.725	1.65	0.742	0.521	0.556	2.485	0.493	0.837	1.738	0.747	0.377	0.553	0.364	0.651	0.783	1.469	0.918	1.333	1.067
P25311	AZGP1	34.258	0.874	0.822	1.109	0.97	0.929	0.928	1.08	0.856	0.791	1.59	1.372	0.995	1.247	1.066	1.284	0.806	0.705	0.928	1.136	0.71	0.753	0.876	0.666	0.846	0.817	0.72	0.946
P50995	ANXA11	54.389	1.003	1.604	0.769	2.123	1.047	0.844	1.972	1	1.871	0.67	0.986	0.623	0.603	0.54	0.584	0.832	0.677	0.903	2.06	1.544	1.923	1.408	0.778	0.725	1.744	0.906	0.597
Q9Y4C2	TCAF1	102.12		0.941				1.434	1.138					1.246	1.406		1.199							1.129		1.184	1.026
P05362	ICAM1	57.825	0.963		1.223	1.734	1.684			1.2	1.301	1.222	1.182			0.828		1.176	1.062	0.845	1.196	1.017	1.461		1.202			1.297	0.885
Q5TFE4	NT5DC1	51.844	1.09		1.364					2.008						1.444			1.087	0.902					1.004			1.217	0.855
P25815	S100P	10.4				3.556	1.077				0.952	0.884	1.258					1.146			1.073	1.154	0.798
P01721	IGLV6-57	12.566	0.703	0.632	0.803	2.223	2.046	1.056	0.737	1.303	1.356	2.25	1.229	1.633	1.325	1.207	1.241	2.223	0.789	1.794	1.148	1.362	1.889	0.574	1.158	0.814	0.471	0.405	0.482
P18428	LBP	53.383	0.988		1.393					0.537						2.066			1.527	0.829					1.213			0.582	2.759
Q08188	TGM3	76.631	1.125	0.873	0.892	0.898	0.775	0.796	1.203	0.982	0.783	2.206	1.434	1.277	1.584	0.934	1.383	1.213	0.641	0.898	1.228	0.613	0.674	0.96	0.83	1.017	1.024	0.873	1.069
P20930	FLG	435.16	0.738	0.901	0.637	0.613	0.816	0.912	1.187	0.927	0.588	1.523	1.164	0.987	0.936	0.693	1.014	0.694	0.675	0.943	0.759	0.51	0.695	0.774	0.594	0.91	0.876	0.618	0.57
Q9H1C7	CYSTM1	10.631				5.435	1.69				1.19	1.19	1.205					1.307			1.414	0.988	1.399
Q9C075	KRT23	48.131		0.932		1.093	1.252	0.997	1.18		1.169	1.92	1.863	0.796	1.016		0.998	1.053			1.544	1.375	1.16	0.949		1.177	1.001
Q6UX71	PLXDC2	59.582	1.044	1.359	1.263	1.914	1.041	1.208	1.178	0.57	1.468	0.822	1.238	1.058	0.914	0.934	1.201	0.811	0.754	0.388	1.894	1.288	1.342	1.352	0.712	0.959	1.315	1.002	0.821
Q9Y6Q2	STON1	83.14		0.772				1.147	1.308					1.018	2.15		1.48							0.718		1.016	0.917
O15321	TM9SF1	68.86				2.125	2.075				1.298	0.988	0.989					2.287			2.278	0.917	1.142
P08727	KRT19	44.105	1.45	1.904	0.8	1.361	0.862	1.66	0.927	1.55	1.266	1.448	2.593	0.976	1.107	0.678	1.09	1.491	10.815	1.107	0.772	0.489	0.73	1.243	1.087	0.83	1.887	0.65	0.726
P02768	ALB	69.366	0.773	0.873	1.068	2.505	1.36	1.152	0.861	0.786	0.954	1.278	1.625	1.491	1.782	1.617	2.001	1.164	0.88	0.976	0.815	0.804	0.652	0.665	0.762	0.953	0.828	0.846	0.745
Q13510	ASAH1	44.659				1.395	0.805				0.789	1.059	0.945					1.442			0.712	0.608	0.74
P08519	LPA	501.31	1.271	0.9	0.917	0.594	1.405	0.71	0.867	1.76	1.337	0.606	0.846	1.318	0.574	1.289	1.108	0.703	1.569	0.727	0.559	1.099	0.762	0.938	0.993	0.682	1.713	0.935	1.072
Q92994	BRF1	73.839	1.136	0.844	0.693	1.673	0.571	0.973	1.834	4.007	0.669	1.308	0.781	1.41	2.531	1.379	0.516	0.902	1.092	1.554	0.443	0.319	1.547	0.938	1.26	0.943	1.07	1.035	1.997
P23141	CES1	62.52	1.37	0.866	1.016	0.722	1.317	0.957	1.17	0.978	1.277	0.92	0.774	0.743	0.715	1.319	0.813	0.78	1.784	0.848	0.714	1.071	0.607	2.744	1.162	1.072	1.477	1.436	0.832
P07237	P4HB	57.116	0.751	0.88	0.678	0.955	1.393	0.794	1.233	0.787	1.07	0.933	1.455	1.311	0.863	0.953	1.01	1.116	1.101	1.005	1.087	1.278	1.043	1.013	0.825	1.141	0.795	0.93	0.649
P61106	RAB14	23.897		1.943				1.132	2.31					0.847	1.25		0.838							1.763		1.121	1.634
P09012	SNRPA	31.279		1.223		1.036	1.152	0.995	1.056		0.949	1.699	1.285	0.877	1.068		0.87	1.174			1.06	1.008	0.858	1.137		0.899	0.977
P01715	IGLV3-1	12.296	0.857		0.728					1.017						1.217			0.805	0.99					0.959			0.707	1.662
A0A0C4DH68	IGKV2-24	13.079		1.044		0.833	0.862	0.778	1.444		0.869	1.123	0.551	1.286	1.09		0.846	1.002			0.511	0.837	1.15	0.774		0.827	1.074
P01009	SERPINA1	46.736	0.834	0.715	1.047	6.827	0.892	0.729	0.738	0.734	1.046	1.44	1.006	0.877	1.073	1.585	0.927	0.971	1.632	0.952	1.355	1.556	1.122	0.876	1.677	1.259	0.7	0.87	1.003
Q8IWA5	SLC44A2	80.123	1.012	1.556	0.771	3.443	0.965	0.921	1.994	0.959	1.178	0.788	0.877	0.933	1.106	0.553	0.968	0.81	0.662	0.924	1.528	1.221	1.425	1.488	1.266	0.862	1.362	0.92	0.609
P69892	HBG2	16.126	0.439	0.555	0.386	0.604	0.668	0.628	1.105	0.441	0.708	0.574	0.63	0.453	0.576	0.246	0.44	0.53	0.433	0.754	0.731	2.671	0.685	1.156	1.03	2.214	0.804	0.457	0.518
Q02818	NUCB1	53.879	1.01	0.874	0.707	1.014	1.579	0.796	1.234	0.741	1.143	1.289	1.453	1.084	0.827	1.17	0.651	1.087	1.927	0.646	0.976	1.082	0.855	1.562	0.827	1.201	0.827	1.048	0.924
O00560	SDCBP	32.444	0.943	0.82	1.014	1.023	1.266	0.932	0.991	0.88	0.879	1.05	0.602	0.875	0.876	0.793	0.686	1.351	0.863	0.933	0.691	0.697	0.484	0.867	1.296	0.936	0.819	0.836	0.726
A0A0B4J1V6	IGHV3-73	12.858	1.811	0.985	0.85	1.214	1.579	0.72	1.393	1.318	0.45	1.091	1.168	1.393	0.998	1.083	1.077	1.563	0.833	0.815	0.505	0.851	1.016	0.734	1.181	1.043	0.665	1.26	2.038
Q9H0U4	RAB1B	22.171	0.901		0.837	1.658	1.116			0.813	1.394	0.843	0.883			0.615		1.003	0.699	0.953	1.436	1.113	1.547		0.641			1.001	0.932
Q5VWQ0	RSBN1	90.071				0.988	1.028				0.84	0.689	0.376					0.452			1.251	0.358	0.556
Q9NQ79	CRTAC1	71.42	0.916	0.951	1.308	2.107	1.577	0.977	1.068	0.975	1.296	1.097	1.387	0.871	1.008	1.292	0.92	1.076	1.112	2.525	1.792	1.07	1.355	0.877	1	0.9	0.909	1.125	0.768
P07195	LDHB	36.638		1.719				1.278	2.207					1.05	1.156		1.037							1.33		0.986	1.543
A0A075B6K0	IGLV3-16	12.466	0.617		0.566	0.874	0.629			0.692	0.84	0.732	1.804			0.7		0.738	0.742	0.888	0.803	0.592	1.659		0.759			0.638	3.023
Q15758	SLC1A5	56.598		0.973		1.214	1.123	0.991	1.373		1.206	1.21	1.339	0.855	1.234		0.961	1.067			1.361	1.223	0.671	1.055		0.661	1.255
P12814	ACTN1	103.06	1.05	1.317	0.625	1.31	0.943	1.035	3.01	0.887	1.32	0.683	1.211	0.829	1.059	0.796	0.903	0.791	0.893	0.954	1.358	0.976	1.685	0.971	0.936	1.165	1.355	1.051	0.605
Q86SQ4	ADGRG6	136.69	1.333	1.088	1.279	0.693	0.995	1.074	0.643	0.994	1.083	0.869	0.658	0.669	0.717	1.247	0.706	0.728	1.258	0.814	1.569	1.458	0.997	0.92	1.196	1.239	0.939	1.47	1.142
P14770	GP9	19.046	1.221	1.05	1.241	1.41	1.65	1.114	1.764	0.938	1.775	0.983	1.052	0.954	1.877	0.79	1.079	0.885	0.993	0.784	1.806	1.342	1.205	0.947	0.863	0.952	1.34	1.254	0.819
Q05707	COL14A1	193.51	1.033	1.236	1.013	1.66	0.998	0.864	1.305	1.82	0.985	1.482	1.143	0.977	1.464	0.936	1.213	1.249	0.711	1.092	1.491	0.897	0.907	0.919	0.946	0.782	0.972	0.745	0.754
A0A087WSY6	IGKV3D-15	12.534	0.992	0.998	0.624	1.497	0.694	0.862	1.526	1.58	0.862	1.108	0.888	0.996	2.35	0.689	1.08	1.261	0.738	0.996	0.842	0.838	1.123	0.888	1.4	0.618	1.02	0.713	1.735
P0DOY3	IGLC3	11.265	1.052	1.278	0.757	1.394	0.976	1.042	1.744	1.46	0.744	1.366	1.215	1.449	1.934	0.943	1.126	1.73	0.79	1.008	0.733	0.77	1.107	0.885	1.161	0.934	1.007	0.806	1.355
Q96GP6	SCARF2	92.478	0.636	1.332	2.72	1.088	1.625	1.115	1.158	0.918	1.538	1.518	1.767	1.058	1.212	0.809	0.885	0.787	0.988	0.872	0.921	0.819	0.67	0.928	1.121	0.983	1.028	0.681	0.951
P21926	CD9	25.416	0.957	2.203	0.672	2.197	1.186	0.932	1.996	1.04	1.652	0.66	0.869	0.712	0.777	0.398	0.595	0.713	0.54	1.272	2.663	1.56	1.979	1.493	1.423	0.76	1.396	1.098	0.48
Q9NX76	CMTM6	20.419		1.251		1.281	1.223	0.865	1.296		1.223	1.218	0.969	0.853	0.973		0.749	1.144			1.984	1.104	1.353	1.06		0.888	1.207
P02462	COL4A1	160.61	0.845	1.064	0.425	0.638	2.002	1.32	1.285	0.589	0.823	0.825	0.889	0.868	1.122	0.453	0.792	1.148	0.456	0.637	0.775	0.846	0.735	1.053	0.489	1.426	0.828	0.715	0.43
Q68CQ1	MROH7	145.65				1.212	1.63				1.068	0.812	1.022					0.977			1.395	1.49	1.224
P23526	AHCY	47.716				0.932	1.167				1.05	0.768	1.046					0.96			0.945	1.289	1.292
A0A075B6I4	IGLV10-54	12.395	0.699	1.026	0.826	1.238	1.382	0.946	1.317	2.234	0.544	0.954	0.495	2.208	1.588	0.72	0.708	1.548	1.717	0.177	0.627	0.788	2.097	0.407	1.226	0.732	1.047	0.798	1.17
P80511	S100A12	10.575	0.604		0.929	1.041	0.652			0.851	0.565	0.619	1.4			0.837		1.4	0.884	0.65	1.124	0.814	2.492		0.64			0.816	4.641
P20160	AZU1	26.885				0.957	0.59				0.966	0.565	0.623					0.59			1.126	3.688	1.038
P02730	SLC4A1	101.79	0.574	1.555	0.647	2.424	0.91	0.793	1.5	0.656	1.135	0.567	0.787	0.557	0.844	0.465	0.593	0.663	1.112	0.888	1.518	4.649	1.167	1.032	0.48	1.122	1.232	0.766	0.499
Q9UBV8	PEF1	30.381				2.138	0.931				1.404	0.72	0.822					0.626			1.371	1.494	1.392
Q76LX8	ADAMTS13	153.6	0.79	0.868	1.047	0.693	0.9	0.942	0.92	0.643	0.718	1.573	0.836	0.996	0.859	1.383	1.29	1.004	1.059	1.192	0.549	0.973	1.635	0.766	0.753	1.329	0.766	0.621	0.593
P15924	DSP	331.77	1.051	1.108	0.735	1.011	0.97	0.986	1.439	1.189	0.826	1.892	1.605	1.07	1.241	0.757	1.153	1.08	0.585	1.101	1.355	0.7	0.981	1.091	0.79	1.259	1.054	0.734	0.777
Q8WVV4	POF1B	68.064	0.699	1.177	0.552			0.755	1.261	0.905				0.995	1.254	0.435	0.951		0.445	1.6				0.907	1.216	2.131	0.62	0.501	0.629
P78385	KRT83	54.195		0.684				0.865	0.994					0.622	1.204		0.569							8.371		0.619	0.893
P68366	TUBA4A	49.924		1.61				1.299	1.506					0.769	1.109		1.114							1.297		1.038	1.501
P51572	BCAP31	27.991				1.646	0.747				1.864	1.196	1.902					0.539			2.199	1.76	1.337
O60234	GMFG	16.801		1.839		1.623	0.986	0.803	2.595		1.328	1.489	1.412	0.943	1.725		1.49	0.901			1.453	1.522	1.372	1.842		0.859	1.675
Q6KB66	KRT80	50.525	1.109	0.91	0.776	1.007	1.021	0.823	1.209	1.049	0.933	1.686	1.368	0.979	1.062	0.824	1.096	0.995	0.75	1.06	1.105	0.776	0.983	0.909	0.761	1.026	0.923	0.897	0.842
P21741	MDK	15.585	1.35	1.742	0.996			1.44	1.752	1.19				1.931	2.547	1.072	1.811		1.12	1.444				0.996	0.839	1.167	1.074	0.842	0.566
P04114	APOB	515.6	1.243	0.925	1.627	0.662	1.199	0.904	0.645	0.917	1.051	0.725	0.698	1.114	0.548	1.501	0.696	0.788	1.293	0.814	0.627	1.185	0.656	0.86	0.942	0.94	0.99	1.502	1.177
P08567	PLEK	40.124	1.376	1.613	1.064	1.186	1.11	1.058	1.513	1.083	1.366	0.882	0.928	0.693	0.943	0.729	0.768	0.921	0.784	1.489	1.454	1.051	1.483	1.347	0.558	0.918	1.537	1.271	0.638
P01599	IGKV1-17	12.778	1.405		0.869					1.889						1.085			0.838	1.632					2.413			1.281	1.105
P11166	SLC2A1	54.083	0.669	0.955	0.584	1.307	0.847	0.747	1.164	0.628	1.164	0.862	1.081	0.795	1.061	0.451	0.959	0.711	0.954	0.96	1.273	2.853	1.089	1.077	0.537	0.786	0.953	0.749	0.722
Q6UXH0	ANGPTL8	22.105	1.159	0.947	0.978	0.86	1.767	1.075	1.033	0.632	0.721	1.184	0.712	1.043	0.748	2.162	0.794	1.114	2.598	0.688	0.881	0.876	0.725	1.103	0.987	0.967	1.507	1.505	0.883
P01743	IGHV1-46	12.933	1.11	1.105	1.097	1.207	1.032	0.88	1.205	0.861	0.829	0.993	0.856	2.058	1.411	1.028	1.013	0.882	1.041	0.864	1.127	1.066	0.916	0.925	1.026	1.005	0.605	1.217	1.455
Q9UBC0	ONECUT1	51.023	1.428	0.936	1.861	0.471	1.315	0.849	0.56	0.734	1.09	0.643	0.587	1.149	0.379	1.643	0.552	0.779	1.412	0.859	0.474	1.284	0.522	0.8	0.581	1.002	1.068	1.155	0.895
P46063	RECQL	73.457				23.003	1.167				2.173	0.801	1.126					0.883			1.269	0.933	1.07
P08758	ANXA5	35.936	1.057	1.722	0.759	1.743	0.829	1.354	2.594	0.993	1.498	0.764	0.799	0.776	1.146	0.678	0.877	0.6	0.827	1.105	1.704	1.185	1.959	1.812	0.768	1.149	1.306	0.935	0.602
Q9HDC9	APMAP	46.48	1.542	1.007	1.742	0.716	1.005	0.965	0.807	0.828	0.741	0.635	0.648	0.836	0.644	1.258	0.719	0.653	1.232	0.88	0.768	1.346	1.107	1.199	1.364	1.002	0.818	1.453	1.495
P20742	PZP	163.86	0.823	0.631	1.304	0.891	0.856	0.665	0.412	1.074	0.601	1.034	1.8	0.985	0.432	1.05	0.424	1.042	1.302	0.875	1.04	1.191	1.176	1.075	1.293	1.655	0.644	1.307	1.258
Q10471	GALNT2	64.732		1.269				0.886	0.781					1.9	0.552		0.921							0.752		0.75	0.874
P01042	KNG1	71.957	0.975	0.731	1.123	1.166	0.887	0.853	0.998	0.704	1.064	1.264	1.348	0.836	1.579	1.268	1.191	1.608	1.176	1.046	0.685	0.726	0.753	0.797	0.887	0.933	0.818	0.941	2.848
P12532	CKMT1A	47.036	0.564		0.981					1.036						0.495			0.977	0.768					1.753			0.621	1.11
Q9Y6C7	LINC00312	11.024		1.494		1.086	1.084	1.359	0.892		0.887	0.96	1.118	1.445	1.754		1.131	1.099			0.903	1.496	1.326	1.228		1.732	1.354
O75955	FLOT1	47.355				2.453	0.911				0.911	0.67	0.81					0.776			1.05	0.862	0.969
Q8WZ69	C11orf40	24.619	1.43	1.028	2.141	0.872	1.065	0.807	0.777	1.04	1.36	0.692	0.687	0.601	0.502	1.425	0.809	0.865	1.075	0.762	1.261	1.34	0.882	1.028	1.081	1.226	1.377	2.096	1.023
P22061	PCMT1	24.636	1.323		0.813					1.13						0.966			1.19	1.073					0.846			1.081	0.983
Q15404	RSU1	31.54	1.176	1.732	0.812	1.147	1.102	1	1.532	0.986	1.381	0.646	0.928	0.605	0.792	0.704	0.746	0.84	0.771	1.026	1.367	1.307	1.11	1.399	0.791	0.896	1.548	1.436	0.753
P19075	TSPAN8	26.044	0.754		0.651	9.974	1.447			0.906	1.248	1.154	1.221			0.689		1.657	0.568	0.909	1.193	1.094	1.105		1.063			0.888	4.804
Q9BQE3	TUBA1C	49.895		1.473				0.983	1.327					0.786	0.901		0.975							0.923		0.896	1.107
P31944	CASP14	27.679	0.968	1.003	0.812	1.26	0.856	1.061	1.34	1.152	1.002	1.732	1.827	1.116	1.416	0.735	1.316	1.047	0.636	0.987	1.379	0.745	0.865	0.989	0.743	1.409	0.938	0.799	0.784
P01860	IGHG3	41.287	0.918	0.972	0.761	0.93	0.844	0.693	0.646	0.692	1.114	1.584	1.668	1.115	0.981	0.881	1.486	1.312	0.966	0.791	0.894	0.752	1.174	1.113	1.917	1.584	1.133	0.729	1.239
P09172	DBH	69.064	0.87	1.32	1.11	1.062	0.672	0.975	0.855	0.829	0.885	0.616	0.708	1.293	1.161	0.812	1.202	1.032	1.074	0.799	0.861	1.791	1.296	0.818	0.927	1.54	1.179	0.505	0.79
P06753	TPM3	32.95		1.385		1.187	0.875	2.038	2.53		1.02	1.421	1.059	0.762	0.964		0.868	0.692			1.425	0.939	1.221	1.128		0.928	1.604
Q92496	CFHR4	65.35	0.672	0.561	0.753	0.356	1.238	0.582	0.751	0.855	0.744	2.571	0.891	0.553	1.152	1.645	0.77	0.989	1.203	0.654	1.613	0.888	0.665	0.625	1.464	0.847	0.508	1.485	0.854
Q3B7T1	EDRF1	138.53		1.063		0.581	0.812	0.811	0.761		1.02	0.771	0.649	1.068	0.712		0.931	0.733			0.61	0.914	0.74	0.895		0.87	1.123
Q8NF91	SYNE1	1011.1				1.688	1.148				1.02	0.898	0.882					0.937			0.662	1.077	0.997
Q15485	FCN2	34.001	0.956	1.102	0.679	0.886	0.834	0.634	1.37	1.048	2.91	0.663	0.933	0.604	0.964	0.568	0.808	0.8	0.727	0.522	1.047	1.234	1.065	1.162	0.794	0.871	0.951	0.733	1.061
P04264	KRT1	66.038	1.254	1.051	0.84	1.086	1.014	0.91	1.475	1.214	0.808	2.114	1.396	1.02	1.319	0.729	1.28	1.096	0.572	0.892	1.301	0.668	0.964	1.102	0.755	0.941	1.2	0.778	0.723
Q15389	ANGPT1	57.512	0.855	1.279	0.821	0.63	0.962	0.83	1.407	1.117	0.741	0.981	0.613	1.404	1.565	1.191	1.345	1.198	1.903	1.106	0.843	1.258	1.008	0.903	1.11	0.829	0.679	0.687	1.688
Q6Q788	APOA5	41.212	1.442	0.544	1.539	0.77	2.761	0.79		1.108	0.762	1.007	0.552		0.981	1.578	1.294	0.572	1.357	0.71	0.796	1.287	0.464	0.769	0.972	0.99		1.007	1.072
P12429	ANXA3	36.375	1.098	1.493	0.848	1.525	1.12	0.97	2.217	1.265	1.34	0.692	0.782	0.465	0.748	0.752	0.573	0.749	0.719	1.062	1.57	1.406	2.269	1.605	0.682	0.865	1.523	1.016	0.62
P15153	RAC2	21.429	1.133	1.261	1.097			0.978	1.605	1.15				0.902	1.107	1.276	0.844		0.987	0.947				1.148	0.794	0.964	1.306	1.218	0.794
A0A0C4DH67	IGKV1-8	12.537	0.869	1.9	0.55	0.949	1.059	1.275	1.472	1.254	0.748	3.908	1.062	1.693	2.113	2.348	2.465	0.9	1.319	3.189	1.028	0.624	0.949	2.398	1.639	1.298	1.06	0.666	0.504
Q14520	HABP2	62.671	0.959	0.901	1.429	0.543	0.673	0.877	1.319	0.804	1.704	0.678	0.531	0.608	0.819	1.088	0.62	0.616	0.763	1.153	1.805	2.969	1.27	0.865	1.021	0.78	0.72	0.939	1.163
Q15274	QPRT	30.845				0.778	4.788				0.889	0.626	0.935					0.758			1.513	0.962	0.868
P08238	HSP90AB1	83.263		1.214		1.555	1.135	0.699	1.04		0.884	0.855	0.986	0.463	0.68		0.862	1.23			1.744	1.062	1.014	0.658		1.156	0.784
Q15286	RAB35	23.025	1.044		0.952					1.504						0.936			1.139	1.319					1.148			1.006	1.033
Q01469	FABP5	15.164	0.801	0.968	0.639			0.712	0.852	1.007				0.57	1.062	0.831	0.669		0.693	1.118				0.624	0.58	3.788	0.592	0.765	0.683
P0DP04	IGHV3-43D	13.017	0.99	1.1	0.697	1.814	1.031	1.046	1.624	1.575	0.893	1.692	1.01	1.28	1.293	0.714	1.253	1.735	0.638	1.123	0.581	0.563	1.226	0.828	1.296	0.73	0.775	0.809	0.996
P63267	ACTG2	41.876	1.345	1.371	0.847	1.452	1.091	1.184	1.894	0.882	1.306	0.921	1.067	0.676	1.122	0.742	0.898	0.774	0.827	1.098	1.383	1.042	1.279	1.13	0.811	0.885	1.61	1.195	0.652
Q9UK41	VPS28	25.425				2.407	0.838				1.061	1.075	1.267					1.052			1.397	1.017	1.193
Q5VTE0	EEF1A1P5	50.184	0.682		0.743	0.839	0.866			0.614	0.741	0.656	0.727			0.632		0.616	1.106	0.618	1.168	0.619	4.786		0.69			0.675	0.613
Q14533	KRT81	54.928		0.635				0.931	0.652					1.114	1.009		1.151							9.905		0.86	2.045
Q8NDA2	HMCN2	541.97	0.802	0.716	0.845	0.925	0.801	0.843	0.609	0.726	0.78	1.224	1.284	1.303	1.082	1.446	0.894	1.05	1.218	1.046	0.818	0.797	1.054	0.688	0.666	0.649	0.605	0.739	0.773
P02775	PPBP	13.894	0.842	0.718	0.687	0.386	0.726	0.859	0.701	0.823	0.635	0.395	0.707	0.758	1.284	1.131	0.899	0.715	0.925	1	0.591	0.736	0.455	0.539	0.918	0.572	0.641	0.803	3.734
P30041	PRDX6	25.035	0.825	1.263	0.653	1.712	1.16	1.036	2.024	0.961	1.182	0.691	0.898	0.956	0.827	0.494	0.85	0.59	1.003	0.721	1.373	1.44	1.135	1.381	0.771	0.914	1.586	1.053	0.683
P11234	RALB	23.408	1.026		0.767					0.945						0.539			0.632	0.79					0.878			1.013	0.844
P61421	ATP6V0D1	40.329				0.935	1.766				1.283	0.908	0.922					0.944			0.982	1.228	1.021
P63104	YWHAZ	27.745	1.066	1.687	0.707	1.616	1.289	1.236	2.085	1.02	1.467	0.776	1.003	0.71	1.036	0.515	0.912	0.889	0.734	0.974	1.509	1.039	1.141	1.441	0.752	1.126	1.628	1.419	0.678
Q92764	KRT35	50.36		0.781				1.763	0.899					0.658	1.302		0.725							11.206		0.939	1.055
Q8N1N4	KRT78	56.865	1.124	1.022	0.907	1.053	0.963	0.924	1.582	1.256	0.884	1.82	1.474	1.01	1.576	0.869	1.415	1.026	0.667	1.016	1.236	0.684	0.978	1.04	0.856	0.99	1.078	0.774	0.784
A0A0B4J1V0	IGHV3-15	12.926	1.221	1.006	0.749	1.129	1.015	0.799	1.536	1.272	0.648	0.891	0.651	1.455	2.743	1.069	1.213	1.802	0.953	1.21	0.637	0.706	0.879	0.541	1.468	0.646	0.782	0.756	1.38
P15311	EZR	69.412	1.408	0.799	0.898	9.317	1.212	0.758	0.756	1.029	1.182	0.85	0.9	0.736	0.75	1.402	0.671	0.952	1.395	0.744	3.694	1.219	0.909	0.896	1.556	0.91	0.681	0.939	1.174
P12107	COL11A1	181.06	0.838		1.133					0.957						0.651			2.192	0.888					0.883			0.775	0.934
P02649	APOE	36.154	0.9	0.602	1.604	0.589	4.169	1.199	0.635	0.678	0.706	1.295	0.902	0.707	0.51	2.611	0.648	0.96	1.402	0.816	0.648	0.584	0.455	0.821	0.672	0.842	0.639	1.069	0.607
P0DPH8	TUBA3D	49.959				1.232	1.162				0.931	0.706	1.102					0.727			1.908	0.919	2.286
Q96KN2	CNDP1	56.705		0.76		0.786	1.158	0.615	0.581		0.767	0.671	1.097	0.845	1.431		0.999	3.867			0.706	0.908	0.716	0.474		1.632	0.659
P20618	PSMB1	26.489	1.031	0.739	0.921	0.773	1.115	0.766	0.788	0.752	1.017	1.328	1.188	1.121	0.644	0.853	1.169	0.871	0.885	0.742	0.671	1.152	0.832	0.617	0.706	1.3	0.825	0.731	0.691
P02745	C1QA	26.016	1.133	0.87	0.96	0.827	0.902	1.282	1.043	1.068	1.268	0.927	1.244	1.171	0.882	0.897	1.127	1.128	0.994	1.161	0.724	0.827	1.098	0.963	1.255	1.173	1.134	1.074	1.139
A0A0A0MS15	IGHV3-49	13.056	1.098	1.121	0.817	0.491	0.821	0.811	1.474	0.773	0.552	0.815	1.397	1.134	2.083	1.175	0.777	0.968	1.094	0.565	0.694	0.611	0.944	0.792	1.682	0.918	0.784	0.79	1.073
P24043	LAMA2	343.9	0.997	0.983	0.928	0.853	1.018	1.065	1.075	1.096	1.043	0.965	1.187	1.189	0.859	1.03	0.963	0.908	0.86	0.871	1.974	0.844	1.214	1.154	1.323	1.021	1.15	0.896	1.45
P02671	FGA	94.972	0.643	0.675	1.266	0.622	0.616	0.871	0.48	0.729	0.546	0.491	0.648	0.714	0.529	0.58	1.085	0.422	0.638	0.633	1.191	2.015	1.86	0.709	2.936	1.48	0.389	0.532	1.937
P09972	ALDOC	39.455		0.967				1.125	1.132					1.12	0.846		1.026							1.241		1.363	0.956
P07305	H1F0	20.863	1.048	1.111	0.872	1.147	0.965	0.97	1.202	1.16	1.079	1.224	1.454	1.27	1.352	0.892	0.968	1.06	0.835	1.181	1.048	0.963	0.712	1.162	0.964	0.937	0.811	0.795	0.671
P61158	ACTR3	47.371	0.836		0.718					0.778						0.483			0.7	1.106					0.662			1.028	0.563
Q92734	TFG	43.447		1.811		0.816	1.473	0.91	1.733		1.161	3.238	1.466	0.959	1.986		1.504	1.486			2.537	1.051	0.896	0.915		0.863	0.762
Q6ZVT6	C3orf67	76.271	1.507		1.903					0.89						1.235			0.881	0.833					0.775			1.453	0.825
P60953	CDC42	21.258	0.875	1.243	0.911	5.163	1.404	0.977	1.629	0.989	1.233	1.398	0.972	0.86	1.079	1.256	0.839	0.966	0.904	1.088	1.915	1.427	1.088	1.27	0.837	0.733	1.032	1.19	0.764
Q9H0D6	XRN2	108.58		0.587		2.263	0.758	1.198	1.557		1.707	0.825	0.223	0.566	0.95		1.927	0.401			6.099	1.613	0.93	0.523		0.657	0.618
Q4LDE5	SVEP1	390.17	0.627	0.99	1.122	0.775	1.042	1.153	0.872	0.801	1.455	1.021	1.398	0.78	0.752	0.552	0.687	0.638	0.667	0.831	1.461	1.158	1.3	0.956	1.811	1.406	0.708	0.656	1.392
P25789	PSMA4	29.483		0.803				0.617	0.815					1.342	1.43		1.903							0.794		2.73	0.749
P35908	KRT2	65.432	1.194	1.027	1.102	1.217	1.13	0.953	1.513	1.248	1.016	1.863	1.388	1.202	1.6	0.754	1.241	1.088	0.547	0.982	1.322	0.759	1.036	1.092	0.92	1.01	1.09	0.764	0.797
P27487	DPP4	88.278	0.884	0.998	0.935	0.7	1.304	0.91	0.776	1.032	1.095	1.011	0.932	1.098	1.341	1.425	0.943	0.809	1.168	1.135	0.736	0.895	0.847	0.785	1.046	1.104	1.199	1.279	1.327
P14625	HSP90B1	92.468	0.906		0.918	1.109	1.102			0.907	1.491	1.266	1.177			1.09		0.905	1.092	1.005	1.324	1.05	1.003		0.854			0.984	0.935
O00533	CHL1	135.07	0.84		1.433	0.78	0.722			1.225	1.058	1.269	1.592			1.284		0.789	0.86	0.97	0.827	0.972	1.239		1.011			1.148	1.211
Q12906	ILF3	95.337	1.028		1.061	0.977	0.99			1.187	1.023	1.251	1.093			0.899		0.95	0.989	1.431	1.033	1.134	1.068		1.103			0.821	0.987
P05452	CLEC3B	22.537				1.512	0.916				0.936	1.225	1.115					0.95			2.21	0.751	1.097
P51884	LUM	38.429	0.938		0.934					1.329						0.776			0.968	1.286					1.294			0.985	0.95
Q6UWB1	IL27RA	69.473		0.809				1.223	0.574					0.662	0.729		0.668							1.028		1.575	0.684
Q15907	RAB11B	24.488	1.083	1.253	1.02			1.003	1.471	1.075				0.878	1.011	0.936	0.826		1.088	1.141				1.159	0.893	0.938	1.342	1.086	0.883
P0DJI8	SAA1	13.532	0.576	0.429	0.849	0.543	0.931	0.367	0.353	0.739	0.888	0.531	0.588	0.386	0.338	0.617	0.361	0.774	0.795	0.487	5.288	1.642	0.904	0.513	2.358	0.856	0.352	0.474	2.093
P08603	CFH	139.09	0.933	0.907	0.751	0.778	0.906	1.059	1.047	1.16	1.452	0.799	1.191	0.874	0.839	0.774	1.082	1.187	0.946	1.355	0.963	1.003	1.097	1.017	1.2	1.297	1.094	1.04	0.841
P62937	PPIA	18.012	0.938	1.608	0.8	2.34	1.328	0.932	1.936	1.032	1.521	1.195	1.102	0.533	1.272	0.645	0.59	0.72	0.848	1.001	2.346	1.065	1.507	1.363	1.055	0.768	1.306	1.155	0.684
Q70E73	RAPH1	135.25				1.573	0.979				1.019	2.026	1.441					0.961			1.478	1.168	1.271
Q7Z7M0	MEGF8	303.1		0.812		1.286	1.128	0.62	0.924		1.382	1.086	1.861	0.846	0.863		0.853	1.353			0.94	0.749	1.286	0.647		0.95	0.958
Q15833	STXBP2	66.452		1.441		2.654	1.132	1.072	1.587		1.349	0.854	0.994	0.625	0.757		0.87	0.886			1.612	1.047	1.129	1.347		0.734	1.288
Q9GZT6	CCDC90B	29.505	0.819		0.628					1.102						0.687			0.471	0.794					0.798			0.754	1.125
Q9BY43	CHMP4A	25.098	1.026		2.295	0.542	0.089			1.063	0.612	0.276	0.679			2.412		0.856	1.814	0.93	0.228	0.771	0.232		0.99			2.105	1.421
P02786	TFRC	84.87	0.727	0.836	0.736	0.869	0.932	0.804	0.946	1.411	0.869	1.272	1.429	0.661	0.75	0.655	0.728	1.054	1.011	0.844	1.226	1.633	0.536	0.619	1.011	0.737	0.781	0.772	3.331
Q9ULK0	GRID1	112.13				0.564	1.462				0.963	0.506	0.546					0.933			2.931	0.946	1.166
P0C0L4	C4A	192.78	0.632	1.069	0.964	0.559	0.588	0.424	0.833	0.663	0.631	1.288	0.937	1.076	1.251	2.407	0.953	0.945	1.56	0.793	0.707	1.976	0.796	0.806	1.145	1.183	0.567	0.676	0.754
A0A075B6K4	IGLV3-10	12.441	0.919	1.427	0.874	1.287	0.762	0.494	2.086	1.39	1.201	1.518	0.738	2.246	1.156	0.666	0.492	1.142	1.156	0.805	0.589	1.373	1.051	0.561	1.073	0.967	1.3	0.741	1.822
P04180	LCAT	49.577	1.551	0.893	2.062	0.633	1.665	0.916	0.568	0.918	1.163	0.783	0.542	0.849	0.675	1.808	0.619	0.937	1.127	0.964	0.55	1.06	0.657	0.966	0.92	1.08	0.87	1.614	1.065
P24821	TNC	240.85	0.953	1.561	1.53	0.686	0.921	0.84	0.771	1.095	0.771	0.689	0.893	0.773	0.684	0.596	0.979	0.964	1.006	0.904	2.03	0.929	1.335	1.442	0.93	1.147	1.119	0.747	1.22
Q9BXX0	EMILIN2	115.69		0.968		1.062	0.694	1.054	1.076		0.909	0.878	0.845	0.934	1.314		1.144	1.004			1.522	1.41	1.186	1.105		1.246	0.815
P17931	LGALS3	26.152				2.338	1.432				1.222	1.023	0.807					0.851			1.241	1.083	0.902
Q9UPN3	MACF1	838.3	1.638		1.443					1.165						2.128			2.782	2.77					2.236			2.007	2.059
Q5T749	KPRP	64.135	1.173	1.144	0.953	1.044	1.248	1.083	1.425	1.292	1.012	1.469	1.356	1.153	1.685	0.953	1.185	1.127	0.88	1.134	1.305	0.951	1.099	1.143	0.995	0.888	1.091	0.962	0.937
P55103	INHBC	38.237	1.371	0.925	1.716	1.205	1.175	1.114	1.144	0.88	0.782	1.012	0.713	0.915	1.09	1.04	0.713	0.7	1.016	1.088	0.767	0.767	0.984	1.115	1.045	1.116	1.173	0.959	1.154
P01602	IGKV1-5	12.781	1.64	1.319	1.069	1.315	0.829	1.125	1.335	2.499	0.822	1.169	0.937	1.581	2.057	1.289	1.234	1.5	0.933	1.262	0.802	0.891	1.326	1.34	0.983	0.804	1.39	1.133	1.5
Q9BZF9	UACA	162.5	0.815	1.097	0.452	1.179	0.785	1.034	2.774	2.04	0.672	1.619	0.87	1.546	3.114	0.785	1.476	1.934	0.826	1.489	0.724	0.545	0.94	0.792	1.092	0.593	0.834	0.539	1.128
P04003	C4BPA	67.033	0.917	1.036	0.875	0.749	0.872	1.167	0.938	1.131	1.21	0.897	0.828	0.823	0.873	0.928	1.013	0.868	0.929	1.135	1.083	1.037	1.342	0.977	1.247	1.277	0.976	1.056	1.082
A2NJV5	IGKV2-29	13.085	1.146	0.786	0.892	1.124	0.731	1.351	5.341	1.074	0.646	1.225	0.564	0.435	7.185	0.89	1.4	1.778	1.073	0.789	6.693	0.567	1.509	0.583	1.83	1.203	0.503	1.083	1.905
A0A0B4J1U7	IGHV6-1	13.481	1.249	0.919	0.58	1.397	0.821	0.858	1.378	2.484	0.791	0.729	0.547	1.023	1.799	1.02	1.423	2.16	1.047	1.391	0.668	0.536	0.953	0.596	1.019	0.98	1.008	0.92	1.264
P53990	IST1	39.75	0.961		0.893	4.916	1.263			0.813	1.332	1.077	1.134			0.759		0.766	0.899	0.898	1.848	1.501	1.254		0.969			0.913	0.78
P53675	CLTCL1	187.03	1.915		1.326					0.921						0.889			1.168	0.87					0.856			0.749	0.862
P15104	GLUL	42.064		0.752		0.96	0.97	0.696	0.817		0.868	1.164	1.406	0.901	0.671		0.74	1.356			1.346	1.081	1.006	0.83		1.242	0.874
Q9BQ61	TRIR	18.419	1.627	1.116	1.783	0.822	1.126	0.869	0.548	1.202	1.062	0.565	0.937	1.699	0.479	1.838	0.809	0.915	1.567	1.157	0.67	1.446	0.468	0.674	1.234	0.783	1.028	1.541	1.03
Q8N6Q3	CD177	46.363		2.066				1.877	1.995					2.24	3.228		1.262							0.674		1.941	1.451
P0C0L5	C4B	192.75	0.902	0.783	0.667	0.541	0.785	0.805	0.977	0.833	0.721	1.391	0.672	0.743	0.79	1.261	0.881	1.011	0.853	0.86	1.485	2.118	1.422	0.777	1.231	1.321	0.606	0.859	0.945
P21810	BGN	41.654	2.149		2.583					0.598						2.053			1.305	2.333					1.502			0.636	2.535
P62873	GNB1	37.377		1.59		4.419	1.652	1.592	2.355		1.198	1.099	0.892	0.84	0.982		1.159	0.714			1.709	1.31	0.904	1.502		1.011	1.205
P07359	GP1BA	71.539	0.818	0.805	0.7	1.381	1.335	1.053	1.112	0.95	1.463	0.958	1.089	0.7	0.787	0.582	0.68	0.885	0.882	1.173	1.322	1.004	1.18	1.238	0.907	1.215	1.336	1.047	0.879
P23470	PTPRG	162		1.148		0.982	1.06	1.382	1.407		1.72	0.838	1.087	1.027	1.047		1.135	1.143			1.345	0.677	0.742	0.795		1.372	1.038
P02750	LRG1	38.177				2.536	1.169				0.719	1.021	0.822					0.88			2.518	0.791	0.557
Q4G0X9	CCDC40	130.11	0.807	0.717	1.652	0.438	5.681	1.114	0.739	0.621	0.674	1.591	0.895	0.611	0.597	2.674	0.686	0.827	1.471	0.85	0.74	0.519	0.446	1.058	0.592	0.883	0.633	1.121	0.536
P02652	APOA2	11.175	1.471	1.273	1.459	1.021	1.212	0.949	0.811	1.249	1.454	1.043	0.961	0.82	1.03	1.991	1.113	1.056	1.128	0.917	0.521	0.84	0.767	1.581	0.691	0.82	1.244	1.624	0.92
P07477	PRSS1	26.558		1.295				1.104	1.464					1.532	1.693		1.547							1.31		0.885	1.075
P01033	TIMP1	23.171	0.98	0.927	0.669	3.672	0.756	1.011	1.13	0.88	1.056	0.877	0.93	0.759	1.034	0.899	0.972	1.205	0.833	0.744	2.807	1.374	1.237	1.148	0.72	0.704	0.771	0.697	0.805
P05090	APOD	21.275	1.14	1.209	2.194	0.701	1.911	0.96	0.732	1.092	1.161	0.669	0.683	0.854	0.569	1.873	0.721	0.756	0.978	0.869	0.578	0.985	0.644	0.841	0.876	1.105	1.226	1.292	0.96
P78324	SIRPA	54.966	0.652		0.724					1.598						0.986			0.894	1.062					0.911			0.824	1.16
Q9BYE3	LCE3D	9.4435				0.992	1.189				0.899	2.581	2.921					1.264			1.584	0.66	1.31
Q15120	PDK3	46.938				0.722	0.859				1.344	0.856	0.669					0.955			1.038	1.179	1.482
Q9UBT6	POLK	98.808	0.694	1.167	0.654	3.057	0.736	1.076	1.19	2.422	0.847	1.839	1.208	1.981	2.134	0.931	1.213	1.23	0.973	1.168	0.853	0.393	2.748	0.746	1.84	1.029	0.667	0.712	0.904
Q9Y624	F11R	32.583	1.108	1.346	0.722	1.866	1.302	0.875	1.523	1.239	1.408	0.904	1.233	0.708	0.72	0.564	0.736	1.208	0.83	0.905	1.612	1.289	2.091	0.917	0.721	0.65	1.114	0.924	0.965
Q9Y490	TLN1	269.76	1.125	1.771	0.669	1.284	1.14	1.077	1.9	0.875	1.511	0.706	1.118	0.72	1.444	0.808	0.838	0.739	0.742	1.036	1.42	1.028	1.06	1.251	0.652	0.944	1.686	1.278	0.634
P01701	IGLV1-51	12.249	1.003	1.438	0.794	1.305	1.045	1.104	1.86	1.264	0.735	1.332	0.932	1.371	2.46	0.805	1.316	1.492	0.846	1.293	0.689	0.615	0.896	0.985	1.329	1.089	1.119	0.658	1.244
Q13103	SPP2	24.337	0.922	0.619	0.83	0.735	0.815	0.782	1.386	0.878	1.288	1.276	1.129	0.879	1.346	1.316	0.754	1.375	1.368	1.14	0.513	0.913	1.033	1.51	0.773	1.169	1.177	1.066	1.369
Q96QA5	GSDMA	49.364		1.017				0.81	1.428					1.036	1.398		1.135							0.868		1.354	0.891
Q8N2S1	LTBP4	173.43	1.213	1.23	0.948	1.297	0.995	0.977	1.116	1.246	1.28	1.382	1.242	1.387	1.431	0.875	1.133	1.167	0.745	1.249	1.197	0.896	1.089	1.018	0.72	0.935	1.105	0.725	0.562
Q9Y5H2	PCDHGA11	101.54	0.376		0.433					1.02						0.587			0.751	0.219					0.544			0.789	0.623
Q96CX2	KCTD12	35.7	0.807	2.463	0.875	0.566	0.675	0.746	1.298	0.685	0.508	1.189	1.54	0.751	1.902	1.153	1.31	1.921	0.887	2.39	0.387	1.635	1.174	0.567	0.812	0.662	0.6	0.818	0.884
P13591	NCAM1	94.573	1.212	0.896	0.83	0.861	0.734	0.82	1.604	0.899	0.927	0.77	0.879	0.982	0.924	0.501	0.946	0.938	0.793	1.299	0.784	1.427	0.934	0.918	6.438	1.092	0.869	0.749	0.992
Q15643	TRIP11	227.58		1.229				1.244	0.938					1.147	1.041		1.243							0.932		1.615	1.361
Q13201	MMRN1	138.11	1.01	1.026	0.694	0.744	0.742	1.188	0.837	1.148	1.12	0.698	0.825	0.87	1.043	0.795	1.258	0.702	1.052	0.803	1.512	1.448	0.928	0.781	1.565	1.239	0.761	0.772	1.391
P62834	RAP1A	20.987				2.126	1.235				1.014	0.854	0.912					1.057			1.231	0.974	1.023
Q9BRK5	SDF4	41.806				0.888	1.314				0.997	1.141	1.27					0.866			0.974	0.83	0.794
P0DP09	IGKV1-13	12.569	1.349		0.915					0.623									1.039	0.632					2.441			2.813	1.129
P01704	IGLV2-14	12.597	2.701	0.83	0.815	1.12	0.787	0.733	1.179	1.022	0.394	0.684	0.591	0.729	1.146	0.633	0.805	1.751	0.688	1.66	0.544	0.625	0.798	0.584	0.894	0.867	1.191	0.724	0.86
P01903	HLA-DRA	28.607	0.692		0.843					0.708						1.205			0.856	0.7					2.626			1.048	1.532
Q96RP9	GFM1	83.471	0.665							0.756						0.648			0.29	0.592					0.626			7.71	0.713
P0DOX3	---	56.224	1.712	0.429	0.479	1.179	0.86	0.936	0.454	0.866	1.285	0.732	2.461	0.583	0.671	0.99	0.433	0.537	0.727	0.433	1.11	0.708	0.751	0.607	0.724	2.22	1.15	1.023	0.851
P09871	C1S	76.684	0.98	0.934	0.826	0.87	1.059	1.379	1.091	1.129	1.054	1.223	1.173	0.95	1.061	0.926	1.049	1.178	0.774	1.155	1.168	0.752	1.127	1.015	1.361	1.22	1.124	1.104	0.936
P05154	SERPINA5	45.674	0.899	1.211	0.846	1.194	0.867	0.831	0.973	1.057	1.256	1.084	1.851	1.547	1.341	1.116	1.282	1.095	1.228	1.287	0.439	0.779	0.72	0.762	0.679	0.682	0.61	0.902	0.912
P09525	ANXA4	35.882	0.969	1.747	0.653	2.687	0.708	0.696	1.744	1.521	1.726	0.528	0.781	0.646	0.596	0.627	0.495	0.397	0.627	0.986	2.319	2.103	2.219	2.366	0.704	1.089	1.819	0.844	0.65
P58335	ANTXR2	53.666	0.874	0.799	1.384	0.709	1.385	1.132	0.809	0.994	1.373	1.085	1.039	1.088	0.892	1.078	0.837	0.825	0.952	0.925	0.75	1.065	0.781	0.727	0.885	0.79	1.241	1.19	0.773
Q16143	SNCB	14.288				1.696	1.614				0.916	0.876	1.402					0.883			1.963	1.665	1.049
P35555	FBN1	312.24	0.981	0.975	0.874	1.071	1.013	1.195	1.095	1.231	1.371	1.098	1.255	1.024	1.062	0.816	1.253	1.084	0.878	1.222	1.03	0.892	1.069	1.037	1.064	1.051	1.121	0.972	1.059
P16671	CD36	53.053	1.113	1.351	0.898	1.644	1.062	1.496	1.548	0.962	1.645	1.024	1.135	1.173	0.941	0.532	0.735	1.004	1.027	0.663	2.088	1.518	1.845	1.318	0.832	0.925	1.087	1.004	0.816
Q9UEU0	VTI1B	26.688	1.015		0.986					1.281						0.884			0.751	1.788					0.758			0.831	0.791
P81605	DCD	11.284	0.995	0.944	1.369	1.026	0.896	0.842	1.226	1.008	0.977	1.382	1.069	0.991	1.079	0.841	1.162	1.092	0.591	0.9	1.405	0.781	1.334	0.769	0.846	0.721	0.8	0.636	0.879
Q99880	HIST1H2BL	13.952	0.482	0.795	1.34	0.439	0.803	1.501	2.727	0.41	1.294	1.004	0.632	1.035	1.506	0.744	0.776	0.537	0.913	2.055	0.99	2.165	0.842	1.296	1.361	1.684	0.764	0.684	0.841
P11597	CETP	54.756	1.33	1	0.984	1.27	0.869	0.866	0.88	0.938	1.825	1.338	1.032	1.462	1.54	1.539	1.125	0.99	1.894	1.206	0.927	0.975	1.058	0.853	0.655	0.824	1.012	0.964	0.734
Q9Y520	PRRC2C	316.91	1.53		1.129					0.897						0.693			4.204	1.177					1.444			1.541	1.357
P08493	MGP	12.353				2.297	1.228				1.071	1.158	1.435					1.233			1.225	1.382	1.368
P48509	CD151	28.295	0.97	1.358	0.628	1.076	1.085	0.827	1.474	0.826	1.739	0.502	0.752	0.693	0.981	0.321	0.808	0.584	0.721	0.899	2.156	1.257	1.224	1.111	0.718	0.9	1.588	0.78	0.473
P53801	PTTG1IP	20.324	1.06		0.745	1.592	1.203			1.018	1.374	0.716	1.423			0.581		0.738	0.946	1.068	1.932	1.085	1.13		0.77			1.418	0.608
Q14019	COTL1	15.945		1.639				1.152	2.328					0.61	1.024		1.048							1.427		1.088	1.92
P19827	ITIH1	101.39	0.99	0.831	0.881	0.933	0.844	1.103	0.886	1.14	1.423	0.758	1.173	0.954	0.949	0.82	0.993	1.21	1.106	1.111	1.065	0.934	0.86	0.951	0.977	1.379	1.155	0.955	0.803
A0A0C4DH72	IGKV1-6	12.697		1.266		0.953	0.604	0.735	1.887		0.778	0.915	0.839	2.196	0.537		1.088	0.607			0.657	0.52	1.264	0.899		0.778	0.974
P01619	IGKV3-20	12.557	0.868		0.744					1.548						0.735			0.932	0.572					0.844			0.896	1.935
Q5CZC0	FSIP2	780.6	1.314		1.845					0.759						1.927			1.579	0.767					0.843			1.762	1.307
Q9UPN9	TRIM33	122.53		0.773		0.752	0.716	0.845	0.706		0.543	0.483	0.647	0.812	0.68		1.008	0.689			1.32	1.962	1.6	0.957		1.133	0.804
P68871	HBB	15.998	0.831	1.169	0.438	0.722	0.762	0.585	1.292	0.663	1.023	0.675	0.623	0.619	0.75	0.458	0.527	0.698	0.714	0.748	1.311	2.718	1.472	1.249	0.833	2.213	1.32	1.398	0.51
P05067	APP	86.942	1.043	1.067	0.828	1.122	1.316	1.046	1.323	1.048	1.188	0.735	0.964	0.772	1.061	0.737	0.89	0.936	0.864	0.735	2.111	0.953	1.163	1.092	0.873	1.257	1.216	1.149	0.977
P01706	IGLV2-11	12.644	0.684	1.994	0.976	0.734	0.597	0.67	1.423	0.858	0.396	0.613	0.413	0.944	1.442	0.633	0.668	1.47	0.784	0.618	1.148	2.694	0.636	0.977	1.562	0.589	0.493	1.023	2.881
P20701	ITGAL	128.77		0.922				0.951	1.068					0.914	0.867		0.873							0.937		1.03	1.074
O15400	STX7	29.815	0.782	1.006	0.961	1.64	1.065	0.782	1.319	1.055	1.114	0.918	1.306	0.96	1.167	0.642	0.848	0.761	1.12	1.38	1.652	1.391	1.21	1.09	0.401	0.733	0.755	0.823	0.688
P02790	HPX	51.676	0.785	0.771	1.159	1.65	1.348	0.964	0.756	0.729	0.919	0.953	1.073	0.913	1.296	1.229	1.23	1.042	0.926	0.89	2.92	0.873	0.897	0.875	0.989	1.341	0.746	0.891	0.768
A0A0C4DH24	IGKV6-21	12.43	1.713	2.27	0.897			0.734	1.988	1.98				1.712	0.645	0.78	1.252		1.239	0.966				1.151	2.613	1.031	1.66	1.326	0.578
P08779	KRT16	51.267	0.954	0.934	0.665	0.78	1.354	0.631	1.337	1.569	0.703	2.318	1.32	0.59	1.419	0.588	0.846	1.309	0.513	0.811	1.018	0.642	1.628	0.789	0.602	1.926	0.876	0.568	0.543
E7EU14	PPP5D1	19.623				0.676	0.804				0.714	1.227	0.729					0.971			0.744	0.779	1.026
P01718	IGLV3-27	12.165	0.59	1.169	0.803	1.12	0.715	1.043	1.681	0.736	0.802	1.15	0.722	1.284	2.29	1.347	0.886	1.835	0.905	1.903	1.041	1.779	0.627	0.73	0.768	1.205	0.894	0.944	1.922
Q9ULI3	HEG1	147.46	0.981	1.161	1.071	1.059	1.276	1.312	0.94	1.087	1.081	1.045	1.064	1.116	1.109	0.942	0.881	0.932	0.933	0.932	1.105	0.892	0.864	0.98	0.967	1.016	1.021	1.235	0.776
P04632	CAPNS1	28.315		1.788				1.24	1.778					0.9	1.065		0.856							1.321		1.111	1.406
P31947	SFN	27.774	1.06	1.283	0.722	1.498	1.564	1.229	1.357	1.073	1.198	0.849	0.994	0.633	1.244	0.905	0.791	1.075	1.101	0.893	1.272	1.082	1.197	1.127	0.793	1.066	1.284	1.065	0.773
P19105	MYL12A	19.794	0.637		0.821	1.203	0.821			0.741	1.425	1.172	1.421			1.165		1.051	1.095	1.734	1.403	1.827	1.36		1.254			0.686	0.842
P17900	GM2A	20.838				1.031	0.939				1.394	1.226	2.057					0.846			1.756	1.043	1.072
P02545	LMNA	74.139		0.836		1.198	0.804	0.879	1.009		0.69	0.908	2.25	0.817	0.933		0.976	0.797			1.618	0.613	0.869	0.873		1.711	0.953
Q6E0U4	DMKN	47.082				0.63	0.998				0.763	1.463	1.211					0.881			0.716	0.646	0.871
A0A087WSX0	IGLV5-45	13.162				1.697	1.818				0.608	2.278	0.835					2.058			1.416	0.501	1.358
P30043	BLVRB	22.119		1.385				0.969	1.705					0.943	1.102		0.79							1.448		1.012	1.175
Q96PD5	PGLYRP2	62.216	0.975	1.108	1.132	1.252	0.981	1.201	1.151	0.832	0.862	1.246	1.169	1.374	1.693	0.869	1.405	1.248	0.955	1.072	1.093	0.956	0.883	0.952	1.241	1.085	1.159	0.635	0.841
P78509	RELN	388.38	0.695	0.889	1.064	0.762	1.141	1.12	0.747	0.745	1.408	0.881	1.334	0.793	0.77	0.611	0.776	0.687	0.677	0.796	1.427	1.065	1.202	0.823	1.583	1.41	0.702	0.712	1.411
Q9UHG3	PCYOX1	56.639	1.417	1.124	1.463	0.653	1.82	0.791	0.672	1.134	0.734	0.966	0.807	0.832	0.611	2.453	0.706	1.038	1.535	0.951	0.572	0.794	0.617	0.86	0.828	0.917	0.851	1.493	1.034
P78417	GSTO1	27.566		1.797				0.996	1.772					0.757	0.59		0.711							1.27		1.206	1.548
P00738	HP	45.205	0.747	0.784	0.404	0.455	0.709	0.513	0.673	0.729	0.629	0.536	0.495	0.572	0.601	0.357	0.491	0.873	0.898	0.553	4.92	0.778	1.566	1.091	2.125	2.06	0.72	0.849	0.383
Q8N8E3	CEP112	112.75	1.68		2.267					0.959						2.385			2.128	0.85					1.027			2.149	1.531
Q5SQ64	LY6G6F	32.464				1.186	1.164				1.179	0.97	0.947					1.024			1.15	1.48	1.069
Q13642	FHL1	36.263				1.526	0.983				1.265	1.023	0.84					0.871			1.726	1.224	2.185
P00742	F10	54.731	0.884	0.857	1.184	0.875	0.913	0.825	0.816	0.77	0.99	1.256	1.36	1.094	1.002	1.641	1.298	1.326	1.628	1.278	0.786	0.764	0.672	0.87	0.87	0.968	0.887	1.309	1.171
P15529	CD46	43.747				1.555	1.239				1.466	0.962	1.073					1.021			1.658	1.033	0.935
P10412	HIST1H1E	21.865	1.186	1.198	0.865	1.09	0.892	1.278	1.505	1.324	1.033	1.217	1.239	1.354	2.053	0.906	1.427	1.193	1.029	1.378	0.993	0.705	0.882	1.211	1.102	1.206	1.101	0.839	0.722
P13569	CFTR	168.14		0.885				0.952	1.091					0.864	1.011		1.308							0.97		0.896	1.212
Q6PJF5	RHBDF2	96.685		0.693		2.108	0.814	1.074	1.479	0.694	1.782	1.841	1.755					1.158			1.884	1.646	1.897	0.933
Q6P387	C16orf46	43.417	1.432		2.056					0.939						1.133			0.862	0.686					0.735			2.074	0.846
Q86YZ3	HRNR	282.39	0.776	0.974	0.553	0.61	0.7	0.8	1.489	0.843	0.66	1.902	1.154	1.134	1.202	0.586	1.176	0.725	0.416	0.706	0.9	0.494	0.947	1.028	0.45	0.648	1.147	0.587	0.504
P21333	FLNA	280.74	1.026	1.402	0.664	1.292	1.116	1.134	1.98	0.944	1.332	0.861	1.129	0.774	1.271	0.762	0.936	0.865	0.694	1.149	1.386	1.015	1.044	1.144	0.72	0.873	1.629	1.219	0.587
P62805	HIST1H4A	11.367	0.494	0.748	1.508	0.456	0.659	1.305	2.091	0.418	1.264	0.905	0.611	1.011	1.573	0.718	0.553	0.494	0.761	2.278	1.051	1.831	0.924	1.146	1.48	1.459	0.436	0.708	0.857
O15484	CAPN5	73.168				9.555	1.259				1.472	1.132	1.094					1.141			1.106	0.895	1.114
P50148	GNAQ	42.142				3.309	1.078				1.343	0.908	1.094					0.966			2.123	1.313	1.26
P05106	ITGB3	87.057	0.975	1.992	0.665	1.605	1.238	1.041	1.928	0.902	1.484	0.711	0.941	0.65	1.037	0.524	0.789	0.882	0.64	1.203	2.102	1.144	1.723	1.435	0.642	0.845	1.536	1.068	0.609
P08575	PTPRC	147.48	0.839	0.933	1.008	1.066	1.241	0.85	1.385	1.114	1.044	1.016	0.939	0.964	1.043	0.542	1.035	1.287	0.817	1.115	1.229	2.002	0.891	1.036	0.846	0.95	1.061	0.927	0.877
P08697	SERPINF2	54.565	0.876	0.838	1.348	1.097	0.844	1.116	0.752	1	1.059	0.835	1.056	1.129	1.028	1.378	1.479	0.957	0.985	1.076	0.756	1.251	1.394	0.782	1.379	1.027	0.859	0.888	1.098
P13671	C6	104.79	0.903	0.803	0.772	1.264	0.714	1.002	0.992	0.878	0.896	1.203	1.179	0.858	0.904	0.753	1.121	0.953	0.96	1.129	1.12	1.36	1.219	1.298	1.095	1.09	0.96	1	2.896
P30086	PEBP1	21.057		1.122		1.729	1.294	1.028	2.101		1.045	1.33	1.114	1.475	1.223		1.39	1.177			1.807	1.449	1.04	0.928		1.068	0.955
P59666	DEFA3	10.245		0.506		0.797	0.612	0.574	0.871		0.821	0.692	0.817	0.707	0.541		0.555	0.606			0.708	3.035	1.207	2.336		1.079	0.699
Q9UHR4	BAIAP2L1	56.882				11.904	0.927				1.358	0.591	0.851					1.254			1.168	0.906	0.996
Q02413	DSG1	113.75	1.055	1.118	0.756	1.038	0.958	1.015	1.308	1.17	0.819	1.634	1.125	0.906	1.356	0.708	1.096	1.04	0.747	0.915	1.09	0.81	0.997	0.924	0.934	0.986	1.081	0.887	0.839
Q9H1Z4	WDR13	53.695	0.715		0.477					0.51						0.168			0.733	0.464					2.081			0.819	0.745
P35579	MYH9	226.53	0.747	1.435	0.888	1.06	0.869	0.986	2.754	0.803	1.349	0.972	1.174	0.985	1.151	1.019	1.365	0.947	0.997	1.494	1.196	1.612	1.21	1.007	1.257	1.005	1.135	0.735	0.776
P07951	TPM2	32.85				1.058	0.837				1.446	0.445	1.076					0.451			1.642	1.402	1.002
Q08830	FGL1	36.379	0.92	0.532	0.87	0.571	0.528	0.601	0.484	0.973	0.466	0.364	0.394	0.694	0.492	0.744	0.965	0.365	0.608	0.708	1.772	1.99	2.395	0.574	3.287	1.709	0.53	0.555	0.999
A0M8Q6	IGLC7	11.253	0.665	0.611	0.653	1.152	0.73	0.471	0.893	0.954	0.491	1.399	1.082	1.063	1.891	0.411	0.839	0.724	0.835	2.022	0.855	0.438	2.97	1.65	1.571	1.062	1.534	0.397	0.646
P17600	SYN1	74.111		1.328				1.06	0.983					1.135	0.929		1.24							1.078		1.051	0.968
Q8TBF8	FAM81A	42.391	0.972	1.509	0.658			0.766	0.736	1.428				1.863	1.144	0.82	0.891		0.718	1.63				0.684	1.071	0.781	1.022	1.042	1.235
Q9Y5C1	ANGPTL3	53.637	0.72	1.311	0.993	0.457	0.859	0.702	1.032	0.67	0.626	0.83	0.693	0.951	0.792	6.808	0.893	0.61	0.9	1.17	0.755	1.12	0.694	0.954	1.142	0.849	0.867	0.823	0.967
A0A0B4J1Y9	IGHV3-72	13.203	0.895	1.154	0.688	1.575	0.753	0.985	2.043	1.646	0.615	1.011	0.929	1.407	1.571	0.938	1.226	1.712	1.041	1.429	0.681	0.787	1.138	0.816	1.134	0.924	0.99	0.773	1.017
Q5T0W9	FAM83B	114.8	0.684		0.716					0.728						0.913			1.011	1.036					1.187			1.162	1.061
A0A0C4DH29	IGHV1-3	13.008	1.171	0.76	0.606	1.061	0.903	0.853	1.141	0.936	0.722	0.939	0.643	1.296	0.883	0.587	1.036	1.496	0.825	0.791	1.269	0.962	1	0.599	1.137	0.791	0.824	0.408	1.118
A8K2U0	A2ML1	161.1				1.446	1.462				1.155	1.527	3.089					1.128			1.475	0.993	1.296
P02788	LTF	78.181	1.051	0.935	0.886	0.981	0.763	0.896	1.511	0.763	0.771	1.076	0.952	0.694	0.819	1.087	1.159	1.334	0.919	0.748	0.995	2.127	1.048	1.046	0.832	1.064	0.81	0.898	1.441
O60636	TSPAN2	24.147		1.045				1.512	1.149					1.017	1.132		1.211							0.82		0.988	0.932
Q8N539	FIBCD1	50.743		1.279		1.115	1.291	1.135	2.23		1.038	0.881	2.118	1.321	1.409		1.207	1.05			1.426	0.827	1.137	1.052		0.904	1.534
P36980	CFHR2	30.65	0.889	0.881	0.787	0.949	1.017	0.824	0.7	0.82	1.171	1.571	0.73	0.452	1.149	0.851	0.941	0.666	0.995	1.312	1.334	2.082	0.752	1.165	1.215	1.666	0.586	1.244	1.089
P05156	CFI	65.75	0.786	0.627	0.726	0.712	0.711	0.87	0.614	0.704	0.854	3.581	0.558	0.431	0.607	1.075	0.652	1.072	0.653	0.534	1.422	3.046	1.106	0.655	0.943	1.069	0.525	0.83	0.744
P27797	CALR	48.141	0.868	1.245	0.956	0.975	1.097	0.96	2.449	0.844	1.391	0.964	1.164	0.798	1.105	1.123	1.503	1.007	0.845	1.424	1.542	1.558	1.016	1.102	0.723	1.333	1.431	0.956	0.695
P36873	PPP1CC	36.983		0.87				0.729	0.833					0.816	0.69		0.543							0.724		0.787	1.166
P35542	SAA4	14.746	1.481	0.653	1.679	0.343	1.925	0.539	0.463	0.661	0.511	0.998	0.616	0.479	0.342	2.865	0.4	0.764	1.845	0.627	0.373	1.239	0.444	0.915	0.89	1.276	0.685	1.62	1.236
P04406	GAPDH	36.053	1	1.239	0.896	1.086	1.236	1.211	1.588	0.754	1.186	1.265	1.533	0.779	1.115	0.888	0.817	0.822	0.71	0.973	1.686	1.151	1.007	1.074	0.839	1.18	1.155	0.965	0.727
Q15582	TGFBI	74.68	0.929	1.02	0.769	1.293	1.181	1.163	1.052	1.111	1.031	1.155	0.959	1.447	0.889	1.085	1.099	0.911	0.948	1.304	0.681	0.896	0.903	1.09	0.969	1.136	0.947	1.115	0.861
Q9H0E9	BRD8	135.33	1.433		1.597					0.743						1.276			0.918	0.807					0.824			1.82	1.398
P27105	STOM	31.73	0.817	2.011	0.816	1.874	1.001	0.959	1.54	0.794	1.476	0.75	0.88	0.792	0.943	0.542	0.85	0.658	0.897	1.09	2.238	1.82	1.261	1.328	0.572	0.807	1.544	0.927	0.681
Q15942	ZYX	61.277	0.879	1.972	0.65	1.886	1.278	0.954	2.91	0.794	1.324	1.328	1.58	0.544	1.134	0.452	0.903	0.935	0.611	0.905	1.62	1.99	1.309	1.627	0.675	0.839	1.75	1.146	0.654
Q96MC2	DRC1	87.133	1.128		0.784	1.121	1.113			1.167	0.747	1.912	1.158			0.846		0.959	0.711	1.315	1.061	0.899	1.709		1.695			0.958	1.305
P01040	CSTA	11.006	1.348		0.904					1.157						0.956			0.648	1.062					0.724			0.793	0.979
P12110	COL6A2	108.58	1.017	1.645	1.053	1.126	1.307	1.573	1.415	1.182	1.044	1.256	1.008	1.501	1.095	0.898	1.164	1.034	0.927	1.067	0.923	0.656	0.739	1.304	0.924	1.033	1.144	0.948	0.805
P19652	ORM2	23.602	1.878	0.742	0.814	1.342	0.91	0.717	1.43	1.237	0.713	1.314	1.892	0.535	1.263	0.737	1.224	1.527	0.901	0.898	1.013	0.871	1.362	0.739	1.694	0.948	0.847	0.789	1.181
Q9H8Y5	ANKZF1	80.926		1.133				0.68	0.809					0.619	0.696		0.779							0.932		0.95	0.903
Q86VI3	IQGAP3	184.7		1.26				0.628	0.926					0.636	0.702		0.726							1.2		0.873	1.313
P68371	TUBB4B	49.83		0.871				1.589	0.812					1.109	0.785		0.632							0.843		0.533	0.775
P14543	NID1	136.38	0.937	0.909	0.985	0.842	1.283	1.08	1.037	0.936	1.078	1.134	1.22	1.011	0.889	1.079	1.033	0.921	0.842	1.036	1.698	0.995	1.001	0.996	1.091	1.002	1.039	0.922	1.203
P55056	APOC4	14.553	1.082	0.534	0.717	0.452	1.39	1.549	0.982	0.766	0.736	1.782	0.98	0.639	0.64	2.39	0.461	0.86	1.885	0.7	0.599	0.659	0.455	0.692	0.563	1.682	0.752	1.273	0.697
A0A075B6K6	IGLV4-3	13.33	1.311	1.133	1.581	0.791	0.769	1.264	0.915	3.522	0.393	1.709	1.463	1.392	2.012	2.541	0.47	0.866	0.772	1.438	0.302	0.318	0.955	0.451	1.578	0.543	0.603	0.929	1.197
P69905	HBA1	15.257	0.835	1.296	0.381	1.014	0.697	0.422	1.399	0.622	1.144	0.669	0.693	0.634	0.73	0.328	0.465	0.63	0.706	0.681	1.385	3.111	1.329	1.329	0.713	2.177	1.203	1.462	0.386
P48553	TRAPPC10	142.19	0.534		0.75	1.084	1.6			1.263	0.556	2.439	0.834			0.983		1.924	0.337	0.679	0.855	0.77	1.821		2.724			0.668	0.399
P07900	HSP90AA1	84.659		1.131		1.222	1	1.092	1.44		0.976	0.872	1.157	1.109	0.847		0.927	1.048			1.875	1.294	2.018	0.997		1.83	0.851
P05546	SERPIND1	57.07	0.997	0.98	1.118	1.261	1.05	1.014	0.736	0.895	1.499	1.81	1.362	1.163	1.954	1.778	1.521	1.198	1.254	1.107	0.966	0.92	0.821	0.848	0.836	1.208	0.892	1.03	1.063
Q6ZS52	---	17.352		1.213				0.651	1.171					0.551	0.73		0.573							1.732		2.263	1.464
Q9NZT1	CALML5	15.892	0.896	0.621	0.793			0.479	0.763	1.123				0.623	0.722	0.934	0.549		0.654	0.867				0.616	0.684	4.026	0.455	0.737	0.941
O15162	PLSCR1	35.049		1.09		5.032	1.054	1.5	0.919		1.121	1.021	1.066	1.024	0.702		0.814	1.003			1.453	0.887	0.988	1.106		0.841	0.941
P50395	GDI2	50.663		1.34		1.899	1.123	1.006	1.495		0.974	1.121	1.135	1.091	1.088		1.017	1.326			1.507	1.179	1.027	1.034		0.971	1.032
Q8NI36	WDR36	105.32		1.315		1.377	0.899	1.107	1.012		0.859	1.298	1.214	1.086	1.35		1.083	1.087			1.23	0.596	0.863	0.947		0.91	0.961
Q9Y6C2	EMILIN1	106.69	0.706	0.957	0.736	0.782	0.943	1.204	1.021	0.933	0.905	1.147	1.248	1.051	1.332	0.771	1.373	1.007	0.944	1.126	1.757	1.252	0.804	0.915	0.976	1.135	0.735	0.667	1.226
P04275	VWF	309.26	0.73	0.93	1.275	0.966	0.916	1.265	0.64	0.667	0.981	1.155	1.104	0.902	1.136	0.667	1.46	0.744	0.942	1.177	0.929	1.337	1.318	1.425	1.043	0.876	0.753	0.85	1.571
Q96AY4	TTC28	270.88	3.323		2.723					0.806						1.451			1.274	0.94					1.213			1.887	0.769
Q99436	PSMB7	29.965		0.724		0.892	1.009	0.78	0.969		0.739	1.767	1.319	1.151	0.958		1.789	0.894			0.836	0.887	0.864	0.586		2.115	0.765

## Sheet: Table S4
Table S4. Differentially expressed proteins derived from Ca group verus HC group.
Protein accession	Protein description	Gene name	MW [kDa]	HC_1	HC_2	HC_3	HC_4	HC_5	HC_6	HC_7	HC_8	HC_9	Ca_1	Ca_2	Ca_3	Ca_4	Ca_5	Ca_6	Ca_7	Ca_8	Ca_9	Ca/HC Ratio	Regulated Type	Ca/HC P value
P01019	Angiotensinogen OS=Homo sapiens OX=9606 GN=AGT	AGT	53.154	1.301	0.838	0.969	1.146	0.865	1.249	1.479	2.685	0.776	0.676	1.612	0.561	0.585	0.77	0.853	0.724	0.791	0.746	0.647	Down	0.023135
P02741	C-reactive protein OS=Homo sapiens OX=9606 GN=CRP	CRP	25.038	0.314	0.339			0.528		0.443	0.813	0.378	8.289	3.606	1.28		2.344			0.39	1.843	6.306	Up	0.0144812
P00748	Coagulation factor XII OS=Homo sapiens OX=9606 GN=F12	F12	67.791	1.582	0.882	2.039	0.828	1.647	1.036	1.555	1.118	1.446	0.588	1.259	1.039	0.449	0.498	0.989	0.469	0.77	0.751	0.561	Down	0.0020191
P49281	Natural resistance-associated macrophage protein 2 OS=Homo sapiens OX=9606 GN=SLC11A2	SLC11A2	62.265	0.329	0.328								1.592	2.357	2.158							6.197	Up	0.0042816
P03952	Plasma kallikrein OS=Homo sapiens OX=9606 GN=KLKB1	KLKB1	71.369	2.283	2.146	1.209	1.079	2.741	1.069	3.579	2.401	1.76	0.525	0.626	0.645	0.34	0.52	0.47	0.355	0.589	0.541	0.252	Down	2.4646e-07
P02751	Fibronectin OS=Homo sapiens OX=9606 GN=FN1	FN1	262.62	1.112	1.087	1.096	1.57	1.307	1.466	1.17	1.1	1.422	0.686	1.058	0.933	0.878	1.276	1.107	0.839	0.872	0.833	0.749	Down	0.00160413
A0A075B6P5	Immunoglobulin kappa variable 2-28 OS=Homo sapiens OX=9606 GN=IGKV2-28	IGKV2-28	12.957	1.812	1.083	3.838	1.286	0.613	1.501	1.674	1.017	1.274	0.424	1.179	0.801	0.934	0.882	1.03	0.672	0.651	0.659	0.513	Down	0.0082637
Q96T88	E3 ubiquitin-protein ligase UHRF1 OS=Homo sapiens OX=9606 GN=UHRF1	UHRF1	89.813	0.553	0.687					0.364			1.586	2.577	2.493							4.15	Up	0.0041604
A0A0C4DH25	Immunoglobulin kappa variable 3D-20 OS=Homo sapiens OX=9606 GN=IGKV3D-20	IGKV3D-20	12.515	1.353	0.828	1.097	1.215	0.944	0.782	2.455	1.144	1.174	0.604	0.436	1.007	0.613	1.279	0.852	0.853	0.985	1.022	0.696	Down	0.040584
Q66K14	TBC1 domain family member 9B OS=Homo sapiens OX=9606 GN=TBC1D9B	TBC1D9B	140.52			0.448	0.205		0.228							0.79		1.815	0.571			3.605	Up	0.044461
P01730	T-cell surface glycoprotein CD4 OS=Homo sapiens OX=9606 GN=CD4	CD4	51.11	0.484	0.565					0.587			1.704	1.634	1.958							3.237	Up	0.00012381
Q8WXI7	Mucin-16 OS=Homo sapiens OX=9606 GN=MUC16	MUC16	1519.2	0.579	0.724	0.344	0.369	0.492	0.373	0.607	0.541	0.444	3.996	2.077	1.029	0.606	2.73	0.687	0.392	1.244	0.668	3.002	Up	0.0117368
Q9NQ84	G-protein coupled receptor family C group 5 member C OS=Homo sapiens OX=9606 GN=GPRC5C	GPRC5C	48.193	0.703	0.455			1.021		0.628	0.669	0.919	2.902	1.246	1.126		5.142			1.127	1.553	2.98	Up	0.0069556
P0DJI8	Serum amyloid A-1 protein OS=Homo sapiens OX=9606 GN=SAA1	SAA1	13.532	0.531	0.588	0.386	0.338	0.617	0.361	0.774	0.795	0.487	5.288	1.642	0.904	0.513	2.358	0.856	0.352	0.474	2.093	2.969	Up	0.036221
Q13753	Laminin subunit gamma-2 OS=Homo sapiens OX=9606 GN=LAMC2	LAMC2	130.97	1.161	1.503					1.527			1.079	0.857	0.999							0.7	Down	0.034122
Q6ZS52	Putative uncharacterized protein FLJ45825 OS=Homo sapiens OX=9606	---	17.352			0.551	0.73		0.573							1.732		2.263	1.464			2.944	Up	0.0022601
P02679	Fibrinogen gamma chain OS=Homo sapiens OX=9606 GN=FGG	FGG	51.511	0.426	0.656	0.623	0.466	0.516	0.91	0.349	0.496	0.489	1.428	2.188	2.044	0.829	2.855	1.491	0.345	0.515	2.743	2.928	Up	0.0068771
O75131	Copine-3 OS=Homo sapiens OX=9606 GN=CPNE3	CPNE3	60.13	0.901	0.855					0.607			3.201	1.685	1.964							2.899	Up	0.0105986
Q99829	Copine-1 OS=Homo sapiens OX=9606 GN=CPNE1	CPNE1	59.058	0.505	0.602	0.654	0.654	0.354	0.428	0.341	0.331	0.897	1.775	0.776	2.125	2.727	0.98	1.155	2.435	0.873	0.623	2.826	Up	0.00036117
P02765	Alpha-2-HS-glycoprotein OS=Homo sapiens OX=9606 GN=AHSG	AHSG	39.324	1.769	1.384	0.837	1.908	1.244	1.023	1.111	1.046	1.061	1.659	0.703	0.509	0.645	0.583	0.935	0.689	0.681	0.795	0.632	Down	0.0041419
P61626	Lysozyme C OS=Homo sapiens OX=9606 GN=LYZ	LYZ	16.537	1.737	1.136	1.262	1.144	2.356	1.298	1.284	0.797	0.912	0.817	0.996	0.753	1.028	0.92	1.007	1.031	0.963	0.726	0.691	Down	0.0181824
P00738	Haptoglobin OS=Homo sapiens OX=9606 GN=HP	HP	45.205	0.536	0.495	0.572	0.601	0.357	0.491	0.873	0.898	0.553	4.92	0.778	1.566	1.091	2.125	2.06	0.72	0.849	0.383	2.696	Up	0.0175757
Q92522	Histone H1x OS=Homo sapiens OX=9606 GN=H1FX	H1FX	22.487	1.137	1.23	1.078	1.519	0.906	0.902	1.917	1.008	1.108	1.032	0.794	1.144	0.837	1.004	0.784	0.878	0.776	0.718	0.737	Down	0.0091011
O60242	Adhesion G protein-coupled receptor B3 OS=Homo sapiens OX=9606 GN=ADGRB3	ADGRB3	171.52	0.604	0.746					0.559			2.277	1.167	1.516							2.598	Up	0.0122181
Q08830	Fibrinogen-like protein 1 OS=Homo sapiens OX=9606 GN=FGL1	FGL1	36.379	0.364	0.394	0.694	0.492	0.744	0.965	0.365	0.608	0.708	1.772	1.99	2.395	0.574	3.287	1.709	0.53	0.555	0.999	2.589	Up	0.0066001
P09525	Annexin A4 OS=Homo sapiens OX=9606 GN=ANXA4	ANXA4	35.882	0.528	0.781	0.646	0.596	0.627	0.495	0.397	0.627	0.986	2.319	2.103	2.219	2.366	0.704	1.089	1.819	0.844	0.65	2.483	Up	0.00085736
P0DJI9	Serum amyloid A-2 protein OS=Homo sapiens OX=9606 GN=SAA2	SAA2	13.527	0.6	0.62	0.278	0.248	0.7	0.376	0.83	0.764	0.629	4.359	1.04	0.693	0.465	2.146	0.574	0.386	0.844	1.953	2.47	Up	0.043142
P02675	Fibrinogen beta chain OS=Homo sapiens OX=9606 GN=FGB	FGB	55.928	0.497	0.686	0.708	0.532	0.596	0.918	0.459	0.678	0.584	1.36	1.882	1.668	0.858	2.84	1.514	0.468	0.626	2.707	2.461	Up	0.006923
Q86UP2	Kinectin OS=Homo sapiens OX=9606 GN=KTN1	KTN1	156.27	0.854	0.762	0.566	0.362		0.5	0.859			3.687	1.297	1.057	1.145		1.557	0.602			2.394	Up	0.022238
P04211	Immunoglobulin lambda variable 7-43 OS=Homo sapiens OX=9606 GN=IGLV7-43	IGLV7-43	12.451	1.734	1.781	1.887	2.054	1.169	1.001	1.855	1.266	0.82	0.61	0.675	0.803	0.607	1.721	0.691	0.962	1.173	1.345	0.633	Down	0.0107034
P69905	Hemoglobin subunit alpha OS=Homo sapiens OX=9606 GN=HBA1	HBA1	15.257	0.669	0.693	0.634	0.73	0.328	0.465	0.63	0.706	0.681	1.385	3.111	1.329	1.329	0.713	2.177	1.203	1.462	0.386	2.365	Up	0.0066591
P30626	Sorcin OS=Homo sapiens OX=9606 GN=SRI	SRI	21.676	0.511	0.738	0.51	0.798	0.368	0.617	0.494	0.443	0.926	2.177	1.678	2.86	1.768	0.585	0.908	1.446	0.826	0.377	2.336	Up	0.012915
P59666	Neutrophil defensin 3 OS=Homo sapiens OX=9606 GN=DEFA3	DEFA3	10.245	0.692	0.817	0.707	0.541		0.555	0.606			0.708	3.035	1.207	2.336		1.079	0.699			2.313	Up	0.043603
O95866	Megakaryocyte and platelet inhibitory receptor G6b OS=Homo sapiens OX=9606 GN=MPIG6B	MPIG6B	26.163	0.287	0.733			0.403		0.482	0.862	1.086	2.969	1.706	1.127		0.678			1.522	0.815	2.288	Up	0.023103
P01130	Low-density lipoprotein receptor OS=Homo sapiens OX=9606 GN=LDLR	LDLR	95.375	1.649	1.168	0.684	0.742	2.338	0.906	1.304	1.499	1.012	0.68	0.741	0.606	1.084	0.652	1.063	0.814	1.232	0.794	0.678	Down	0.041637
P55157	Microsomal triglyceride transfer protein large subunit OS=Homo sapiens OX=9606 GN=MTTP	MTTP	99.35	1.412	1.797					1.852			0.81	0.525	0.813							0.424	Down	0.0067042
Q04756	Hepatocyte growth factor activator OS=Homo sapiens OX=9606 GN=HGFAC	HGFAC	70.681	1.365	1.218	0.966	1.222	0.955	1.172	1.667	0.985	1.523	0.737	0.843	1.145	0.916	1.156	0.866	1.028	1.005	0.969	0.783	Down	0.0112818
P20073	Annexin A7 OS=Homo sapiens OX=9606 GN=ANXA7	ANXA7	52.739	0.49	0.785	0.547	0.572	0.488	0.55	0.445	0.628	0.984	2.164	1.378	2.586	1.941	0.61	0.813	1.803	0.774	0.447	2.28	Up	0.0113959
Q5VTJ3	Kelch domain-containing protein 7A OS=Homo sapiens OX=9606 GN=KLHDC7A	KLHDC7A	84.478	0.989	0.767	1.592	2.223	0.909	1.171	2.074	0.941	1.124	0.458	0.452	1.009	0.615	1.15	0.608	0.898	0.715	1.203	0.603	Down	0.0119776
P02671	Fibrinogen alpha chain OS=Homo sapiens OX=9606 GN=FGA	FGA	94.972	0.491	0.648	0.714	0.529	0.58	1.085	0.422	0.638	0.633	1.191	2.015	1.86	0.709	2.936	1.48	0.389	0.532	1.937	2.273	Up	0.020424
P08648	Integrin alpha-5 OS=Homo sapiens OX=9606 GN=ITGA5	ITGA5	114.54			1.397	1.556		1.318							1.126		1.034	1.128			0.77	Down	0.01
P68871	Hemoglobin subunit beta OS=Homo sapiens OX=9606 GN=HBB	HBB	15.998	0.675	0.623	0.619	0.75	0.458	0.527	0.698	0.714	0.748	1.311	2.718	1.472	1.249	0.833	2.213	1.32	1.398	0.51	2.241	Up	0.0024237
P15941	Mucin-1 OS=Homo sapiens OX=9606 GN=MUC1	MUC1	122.1	0.828	1.091	0.722	0.461	0.55	1.069	0.847	0.437	0.469	1.586	1.084	1.017	0.979	3.039	1.116	0.608	0.873	4.033	2.214	Up	0.0122554
P69892	Hemoglobin subunit gamma-2 OS=Homo sapiens OX=9606 GN=HBG2	HBG2	16.126	0.574	0.63	0.453	0.576	0.246	0.44	0.53	0.433	0.754	0.731	2.671	0.685	1.156	1.03	2.214	0.804	0.457	0.518	2.214	Up	0.0106182
P25054	Adenomatous polyposis coli protein OS=Homo sapiens OX=9606 GN=APC	APC	311.64			0.692	0.743		0.654							1.668		1.176	1.73			2.19	Up	0.0038826
P02749	Beta-2-glycoprotein 1 OS=Homo sapiens OX=9606 GN=APOH	APOH	38.298	1.252	0.712	0.906	1.201	1.814	1.047	1.096	1.098	0.884	0.946	0.793	0.652	0.644	0.861	0.867	0.757	0.865	0.847	0.722	Down	0.0072167
P00739	Haptoglobin-related protein OS=Homo sapiens OX=9606 GN=HPR	HPR	39.029	1.332	1.142	0.952	1.413	0.688	1.338	1.449	1.092	0.964	0.629	0.604	1.043	0.802	1.172	0.82	1.153	0.848	1.055	0.784	Down	0.048856
Q8WWI5	Choline transporter-like protein 1 OS=Homo sapiens OX=9606 GN=SLC44A1	SLC44A1	73.301	0.668	0.758					0.798			1.901	1.422	1.466							2.153	Up	0.0020033
P02774	Vitamin D-binding protein OS=Homo sapiens OX=9606 GN=GC	GC	52.963	1.381	1.273	1.071	2.05	1.665	2.261	1.059	0.978	0.95	1.305	1.056	0.85	0.741	0.777	0.855	0.849	0.906	0.944	0.653	Down	0.0052387
P06310	Immunoglobulin kappa variable 2-30 OS=Homo sapiens OX=9606 GN=IGKV2-30	IGKV2-30	13.185	1.722	0.743	2.738	1.244	1.044	1.707	2.169	1.373	1.88	0.458	0.443	0.592	1.748	0.873	1.236	1.096	0.52	0.439	0.506	Down	0.00358
P32119	Peroxiredoxin-2 OS=Homo sapiens OX=9606 GN=PRDX2	PRDX2	21.892	0.793	0.768	0.473	0.845	0.351	0.586	0.608	0.487	0.597	1.413	2.852	1.457	0.738	1.406	0.654	0.839	1.717	0.661	2.131	Up	0.0030577
P02042	Hemoglobin subunit delta OS=Homo sapiens OX=9606 GN=HBD	HBD	16.055	0.623	0.68	0.698	0.88	0.492	0.684	0.731	0.822	0.785	1.301	2.425	1.312	1.554	0.899	2.239	1.441	1.243	0.556	2.028	Up	0.0024391
P21926	CD9 antigen OS=Homo sapiens OX=9606 GN=CD9	CD9	25.416	0.66	0.869	0.712	0.777	0.398	0.595	0.713	0.54	1.272	2.663	1.56	1.979	1.493	1.423	0.76	1.396	1.098	0.48	1.966	Up	0.0069838
Q9UBV8	Peflin OS=Homo sapiens OX=9606 GN=PEF1	PEF1	30.381	0.72	0.822					0.626			1.371	1.494	1.392							1.964	Up	0.00120321
P78417	Glutathione S-transferase omega-1 OS=Homo sapiens OX=9606 GN=GSTO1	GSTO1	27.566			0.757	0.59		0.711							1.27		1.206	1.548			1.955	Up	0.0032825
P01871	Immunoglobulin heavy constant mu OS=Homo sapiens OX=9606 GN=IGHM	IGHM	49.439	1.002	0.929	1.57	1.987	0.93	1.22	1.919	0.924	1.113	0.64	0.591	1.094	0.703	1.152	0.82	0.939	0.828	1.182	0.686	Down	0.0163227
P30273	High affinity immunoglobulin epsilon receptor subunit gamma OS=Homo sapiens OX=9606 GN=FCER1G	FCER1G	9.6674	0.69	0.732	0.745	0.963		0.831	0.732			2.775	1.334	1.507	1.21		0.893	1.291			1.92	Up	0.0102609
Q5VZ66	Janus kinase and microtubule-interacting protein 3 OS=Homo sapiens OX=9606 GN=JAKMIP3	JAKMIP3	98.528			1.766	1.566		1.494							1.28		1.214	1.348			0.796	Down	0.0177376
O00139	Kinesin-like protein KIF2A OS=Homo sapiens OX=9606 GN=KIF2A	KIF2A	79.954			1.351	2.215		1.465							0.746		0.929	0.897			0.511	Down	0.0177426
P01709	Immunoglobulin lambda variable 2-8 OS=Homo sapiens OX=9606 GN=IGLV2-8	IGLV2-8	12.382	1.67	0.797	1.981	1.76	0.88	1.233	1.836	0.991	0.928	0.529	0.674	0.819	0.935	0.979	0.81	0.577	0.735	1.24	0.604	Down	0.0053647
Q13642	Four and a half LIM domains protein 1 OS=Homo sapiens OX=9606 GN=FHL1	FHL1	36.263	1.023	0.84					0.871			1.726	1.224	2.185							1.878	Up	0.027499
Q6NUP7	Serine/threonine-protein phosphatase 4 regulatory subunit 4 OS=Homo sapiens OX=9606 GN=PPP4R4	PPP4R4	99.451			0.934	1.473		0.951							0.514		0.784	0.627			0.573	Down	0.046504
O00391	Sulfhydryl oxidase 1 OS=Homo sapiens OX=9606 GN=QSOX1	QSOX1	82.577	1.741	1.641	1.197	1.453	1.122	1.044	1.224	1.109	1.178	1.096	0.826	1.087	1.1	0.887	0.761	1.016	0.849	1.14	0.748	Down	0.0023425
P50995	Annexin A11 OS=Homo sapiens OX=9606 GN=ANXA11	ANXA11	54.389	0.67	0.986	0.623	0.603	0.54	0.584	0.832	0.677	0.903	2.06	1.544	1.923	1.408	0.778	0.725	1.744	0.906	0.597	1.821	Up	0.0103404
A0A0J9YXX1	Immunoglobulin heavy variable 5-10-1 OS=Homo sapiens OX=9606 GN=IGHV5-10-1	IGHV5-10-1	12.772	2.758	0.228	1.613	3.46	2.605	1.626	1.475	1.735	2.258	0.433	2.227	1.674	0.192	0.71	0.269	0.174	0.533	2.099	0.468	Down	0.0332
O14791	Apolipoprotein L1 OS=Homo sapiens OX=9606 GN=APOL1	APOL1	43.974	1.483	1.219	1.235	1.485	1.053	1.233	1.356	1.224	1.054	0.481	0.575	0.85	0.801	0.874	0.741	0.974	1.079	0.925	0.644	Down	0.000183476
Q9UPN9	E3 ubiquitin-protein ligase TRIM33 OS=Homo sapiens OX=9606 GN=TRIM33	TRIM33	122.53	0.483	0.647	0.812	0.68		1.008	0.689			1.32	1.962	1.6	0.957		1.133	0.804			1.8	Up	0.0069158
A0A0B4J1X5	Immunoglobulin heavy variable 3-74 OS=Homo sapiens OX=9606 GN=IGHV3-74	IGHV3-74	12.839	1.547	0.985	2.181	2.15	1	1.294	1.442	1.034	1.171	0.605	0.667	0.838	0.759	0.824	0.855	0.85	0.853	1.233	0.585	Down	0.00066341
Q99523	Sortilin OS=Homo sapiens OX=9606 GN=SORT1	SORT1	92.067	0.628	0.575	0.589	0.993	0.938	0.68	0.643	0.838	0.615	1.983	1.215	0.691	1.141	1.265	1.077	1.517	1.416	1.338	1.792	Up	0.000182578
O14672	Disintegrin and metalloproteinase domain-containing protein 10 OS=Homo sapiens OX=9606 GN=ADAM10	ADAM10	84.141	0.598	0.765	0.726	0.79	0.442	0.766	0.686	0.569	0.923	1.801	1.279	1.715	1.492	0.747	0.943	1.643	0.955	0.592	1.782	Up	0.0028575
P49747	Cartilage oligomeric matrix protein OS=Homo sapiens OX=9606 GN=COMP	COMP	82.86	1.429	1.408	1.462	0.98	0.904	1.305	0.865	0.988	1.162	0.965	0.902	0.833	1.208	1.066	0.784	1.269	0.77	0.77	0.816	Down	0.049535
P08670	Vimentin OS=Homo sapiens OX=9606 GN=VIM	VIM	53.651	1.035	2.349	0.773	1.792	1.412	2.467	1.042	0.657	1.385	0.871	1.622	0.597	0.775	1	1.091	0.574	0.686	0.738	0.616	Down	0.032417
P12429	Annexin A3 OS=Homo sapiens OX=9606 GN=ANXA3	ANXA3	36.375	0.692	0.782	0.465	0.748	0.752	0.573	0.749	0.719	1.062	1.57	1.406	2.269	1.605	0.682	0.865	1.523	1.016	0.62	1.766	Up	0.0068155
Q9NZH0	G-protein coupled receptor family C group 5 member B OS=Homo sapiens OX=9606 GN=GPRC5B	GPRC5B	44.794	0.748	0.891			0.768		0.858	0.826	0.861	1.385	1.348	1.091		2.426			0.838	1.458	1.726	Up	0.020077
P05164	Myeloperoxidase OS=Homo sapiens OX=9606 GN=MPO	MPO	83.868	0.775	0.976	0.667	0.822	1.319	0.799	0.89	0.709	1.181	1.499	4.161	1.87	1.573	1.24	0.986	0.728	0.866	1.084	1.721	Up	0.046421
P00488	Coagulation factor XIII A chain OS=Homo sapiens OX=9606 GN=F13A1	F13A1	83.266	1.125	1.512	2.26	1.293	1.338	2.045	1.254	0.843	1.488	0.76	0.689	1.008	0.744	0.746	0.825	0.968	0.735	0.566	0.535	Down	8.2239e-05
P00740	Coagulation factor IX OS=Homo sapiens OX=9606 GN=F9	F9	51.778	2.185	2.276	1.357	1.254	2.117	1.432	2.657	1.627	2.071	0.983	0.608	0.826	0.523	0.767	0.748	0.583	0.633	0.729	0.377	Down	8.233e-08
Q7L576	Cytoplasmic FMR1-interacting protein 1 OS=Homo sapiens OX=9606 GN=CYFIP1	CYFIP1	145.18	0.699	0.805	0.851	1.101		0.779	0.436			1.227	1.27	1.558	1.287		1.061	1.477			1.687	Up	0.0024209
O00602	Ficolin-1 OS=Homo sapiens OX=9606 GN=FCN1	FCN1	35.078	0.664	0.703	0.653	0.837	0.692	0.68	0.953	0.614	0.531	0.986	1.954	1.01	1.249	1.813	0.999	1.101	0.777	0.722	1.677	Up	0.00166341
Q14520	Hyaluronan-binding protein 2 OS=Homo sapiens OX=9606 GN=HABP2	HABP2	62.671	0.678	0.531	0.608	0.819	1.088	0.62	0.616	0.763	1.153	1.805	2.969	1.27	0.865	1.021	0.78	0.72	0.939	1.163	1.677	Up	0.020824
P02549	"""Spectrin alpha chain, erythrocytic 1 OS=Homo sapiens OX=9606 GN=SPTA1"""	SPTA1	280.01	0.87	0.849	0.787	1.004		0.795	0.852			0.937	1.593	0.998	1.063		1.856	2.094			1.656	Up	0.025983
P35247	Pulmonary surfactant-associated protein D OS=Homo sapiens OX=9606 GN=SFTPD	SFTPD	37.728	1.791	1.023	1.132	1.472		1.588	2.409			0.94	0.885	1.016	0.816		0.854	0.918			0.577	Down	0.0112977
P06396	Gelsolin OS=Homo sapiens OX=9606 GN=GSN	GSN	85.696	1.462	1.476	0.975	1.69	0.886	1.314	0.967	1.058	0.934	1.129	0.855	0.968	0.975	0.801	0.78	1.239	0.921	0.922	0.798	Down	0.041095
P02787	Serotransferrin OS=Homo sapiens OX=9606 GN=TF	TF	77.063	1.475	1.826	0.939	1.581	1.182	1.423	1.407	0.935	1	0.831	1.071	0.599	0.741	0.761	0.938	0.996	0.812	1.49	0.7	Down	0.0076579
P16109	P-selectin OS=Homo sapiens OX=9606 GN=SELP	SELP	90.833	0.757	0.844	0.597	1.218	0.509	0.83	0.681	0.665	0.905	2.602	1.142	1.32	1.564	0.67	1.077	1.59	0.896	0.726	1.654	Up	0.0152566
P62826	GTP-binding nuclear protein Ran OS=Homo sapiens OX=9606 GN=RAN	RAN	24.423	0.721	0.766					0.84			0.953	1.511	1.358							1.642	Up	0.0305
Q86VI3	Ras GTPase-activating-like protein IQGAP3 OS=Homo sapiens OX=9606 GN=IQGAP3	IQGAP3	184.7			0.636	0.702		0.726							1.2		0.873	1.313			1.641	Up	0.020736
P48509	CD151 antigen OS=Homo sapiens OX=9606 GN=CD151	CD151	28.295	0.502	0.752	0.693	0.981	0.321	0.808	0.584	0.721	0.899	2.156	1.257	1.224	1.111	0.718	0.9	1.588	0.78	0.473	1.63	Up	0.031236
Q70J99	Protein unc-13 homolog D OS=Homo sapiens OX=9606 GN=UNC13D	UNC13D	123.28	0.407	0.854	0.841	1.321		0.938	0.711			1.24	2.087	0.819	1.347		1.309	1.387			1.615	Up	0.031278
Q8NG11	Tetraspanin-14 OS=Homo sapiens OX=9606 GN=TSPAN14	TSPAN14	30.69	0.661	0.895	0.729	0.901	0.426	0.767	0.648	0.77	1.267	1.838	1.424	1.665	1.649	0.665	0.791	1.554	1.129	0.586	1.6	Up	0.025779
Q14624	Inter-alpha-trypsin inhibitor heavy chain H4 OS=Homo sapiens OX=9606 GN=ITIH4	ITIH4	103.36	2.372	2.813	1.218	1.398	1.892	1.324	2.559	1.744	2.391	1.036	0.833	1.076	0.667	0.546	0.572	0.543	0.603	0.525	0.361	Down	9.9853e-07
Q08722	Leukocyte surface antigen CD47 OS=Homo sapiens OX=9606 GN=CD47	CD47	35.213	0.748	0.893	0.671	0.899	0.689	0.789	0.7	0.792	1.008	1.974	1.414	1.368	1.187	1.261	0.93	1.286	1.146	0.917	1.597	Up	0.000120503
P14174	Macrophage migration inhibitory factor OS=Homo sapiens OX=9606 GN=MIF	MIF	12.476					0.612			0.654	0.757					1.311			1.028	0.865	1.584	Up	0.029856
P23528	Cofilin-1 OS=Homo sapiens OX=9606 GN=CFL1	CFL1	18.502	0.687	0.982	0.596	0.944	0.521	0.771	0.734	0.666	1.022	1.847	1.248	1.205	1.521	0.708	1.077	1.593	1.23	0.505	1.579	Up	0.0175556
Q99592	Zinc finger and BTB domain-containing protein 18 OS=Homo sapiens OX=9606 GN=ZBTB18	ZBTB18	58.354	1.44	1.119	1.019	2.238	1.066	2.229	1.271	0.87	1.156	0.87	0.985	1.059	1.023	1.016	1.375	0.776	0.676	0.846	0.695	Down	0.022699
Q06033	Inter-alpha-trypsin inhibitor heavy chain H3 OS=Homo sapiens OX=9606 GN=ITIH3	ITIH3	99.848	0.692	0.952	1.052	0.957	0.738	0.857	0.78	0.85	1.016	2.006	1.48	1.691	1.198	1.917	1.289	0.844	0.889	1.144	1.578	Up	0.0035246
Q9UGM5	Fetuin-B OS=Homo sapiens OX=9606 GN=FETUB	FETUB	42.054	2.152	2.599	0.895	2.315	2.372	1.362	1.107	1.317	1.956	0.685	0.667	0.57	0.95	0.777	0.607	0.49	0.757	1.835	0.456	Down	0.00042043
Q14112	Nidogen-2 OS=Homo sapiens OX=9606 GN=NID2	NID2	151.25	1.031	1.639	0.969	1.162	1.17	1.297	1.299	1.488	1.071	0.85	0.97	1.025	0.828	1.506	1.085	0.964	0.95	0.644	0.793	Down	0.021761
P67936	Tropomyosin alpha-4 chain OS=Homo sapiens OX=9606 GN=TPM4	TPM4	28.521	0.719	1.115	0.628	1.167	0.494	0.924	0.632	0.638	0.99	2.223	1.635	1.392	1.04	0.654	0.966	1.887	1.059	0.657	1.576	Up	0.032735
P52948	Nuclear pore complex protein Nup98-Nup96 OS=Homo sapiens OX=9606 GN=NUP98	NUP98	197.58			0.781	0.586		0.835							1.121		1.066	1.279			1.574	Up	0.0190242
P62491	Ras-related protein Rab-11A OS=Homo sapiens OX=9606 GN=RAB11A	RAB11A	24.393	0.892	0.845					0.908			1.245	1.288	1.554							1.545	Up	0.0039771
P08514	Integrin alpha-IIb OS=Homo sapiens OX=9606 GN=ITGA2B	ITGA2B	113.38	0.773	0.947	0.569	0.953	0.478	0.709	0.797	0.662	1.094	1.94	1.121	1.585	1.403	0.63	0.764	1.492	1.126	0.631	1.531	Up	0.031617
Q8WZ69	Putative uncharacterized protein C11orf40 OS=Homo sapiens OX=9606 GN=C11orf40	C11orf40	24.619	0.692	0.687	0.601	0.502	1.425	0.809	0.865	1.075	0.762	1.261	1.34	0.882	1.028	1.081	1.226	1.377	2.096	1.023	1.525	Up	0.0045646
O75083	WD repeat-containing protein 1 OS=Homo sapiens OX=9606 GN=WDR1	WDR1	66.193	0.786	1.138	0.696	1.117	0.476	0.818	0.626	0.712	1.014	1.733	0.889	1.41	1.403	0.959	1.021	1.96	1.309	0.559	1.523	Up	0.024918
P22352	Glutathione peroxidase 3 OS=Homo sapiens OX=9606 GN=GPX3	GPX3	25.552	1.82	1.498	1.01	0.93	2.92	1.103	1.437	2.474	1.512	0.813	1.101	1.172	0.843	0.817	0.893	0.79	0.948	0.643	0.545	Down	0.0026794
P01766	Immunoglobulin heavy variable 3-13 OS=Homo sapiens OX=9606 GN=IGHV3-13	IGHV3-13	12.506	0.975	0.926	1.579	1.774	0.905	1.086	1.865	1.049	1.408	0.967	0.781	0.809	0.823	1.033	0.949	0.892	0.668	0.738	0.662	Down	0.0023621
Q29974	"""HLA class II histocompatibility antigen, DRB1-16 beta chain OS=Homo sapiens OX=9606 GN=HLA-DRB1"""	HLA-DRB1	30.03	0.757	0.711	0.659	0.697		0.727	0.777			1.257	1.094	1.153	1.27		0.883	0.887			1.512	Up	0.00125764
P08758	Annexin A5 OS=Homo sapiens OX=9606 GN=ANXA5	ANXA5	35.936	0.764	0.799	0.776	1.146	0.678	0.877	0.6	0.827	1.105	1.704	1.185	1.959	1.812	0.768	1.149	1.306	0.935	0.602	1.508	Up	0.02798
P05160	Coagulation factor XIII B chain OS=Homo sapiens OX=9606 GN=F13B	F13B	75.51	1.089	1.624	1.091	1.454	1.229	1.412	1.28	1.118	1.151	0.898	0.886	1.15	0.887	0.962	1.436	1.28	0.854	0.861	0.805	Down	0.0126384
P02766	Transthyretin OS=Homo sapiens OX=9606 GN=TTR	TTR	15.887	1.769	1.283	1.144	1.102	2.009	1.197	1.708	1.85	1.01	0.635	0.781	0.642	0.931	0.711	0.989	0.991	1.338	0.822	0.6	Down	0.0005439
A0A0J9YX35	Immunoglobulin heavy variable 3-64D OS=Homo sapiens OX=9606 GN=IGHV3-64D	IGHV3-64D	12.822	1.455	0.83	1.802	2.884	0.852	1.226	1.785	0.997	1.239	0.545	0.782	0.895	0.818	1.072	0.66	0.599	0.717	1.079	0.548	Down	0.0028574
P05106	Integrin beta-3 OS=Homo sapiens OX=9606 GN=ITGB3	ITGB3	87.057	0.711	0.941	0.65	1.037	0.524	0.789	0.882	0.64	1.203	2.102	1.144	1.723	1.435	0.642	0.845	1.536	1.068	0.609	1.505	Up	0.049344
P0DOX8	Immunoglobulin lambda-1 light chain OS=Homo sapiens OX=9606	---	22.83	1.206	1.087	1.257	2.166	1.041	1.354	1.588	0.809	1.415	0.687	0.528	0.907	0.749	1.558	0.958	1.284	0.818	1.312	0.738	Down	0.045779
Q15404	Ras suppressor protein 1 OS=Homo sapiens OX=9606 GN=RSU1	RSU1	31.54	0.646	0.928	0.605	0.792	0.704	0.746	0.84	0.771	1.026	1.367	1.307	1.11	1.399	0.791	0.896	1.548	1.436	0.753	1.503	Up	0.0023161
Q9BUN1	Protein MENT OS=Homo sapiens OX=9606 GN=MENT	MENT	36.769	1.59	1.612	0.932	1.188	1.775	1.428	2.672	1.324	0.925	0.687	0.974	1.367	1.056	0.596	0.766	1.178	1.136	1.013	0.652	Down	0.0114586
P23229	Integrin alpha-6 OS=Homo sapiens OX=9606 GN=ITGA6	ITGA6	126.6	0.859	0.939	0.703	1.04	0.489	0.808	0.892	0.55	1.029	2.158	1.239	1.592	1.481	0.687	0.837	1.348	1	0.604	1.498	Up	0.045697
P06727	Apolipoprotein A-IV OS=Homo sapiens OX=9606 GN=APOA4	APOA4	45.398	0.901	0.934	1.009	1.084	2.951	1.209	1.226	2.357	1.009	0.365	0.509	0.443	0.571	0.645	0.591	0.536	0.904	0.53	0.402	Down	9.6415e-05
Q969X1	Protein lifeguard 3 OS=Homo sapiens OX=9606 GN=TMBIM1	TMBIM1	34.607	0.902	1.027	0.748	1.047		1.062	0.949			2.139	1.379	1.898	1.244		1.042	0.871			1.495	Up	0.038281
Q4LDE5	"""Sushi, von Willebrand factor type A, EGF and pentraxin domain-containing protein 1 OS=Homo sapiens OX=9606 GN=SVEP1"""	SVEP1	390.17	1.021	1.398	0.78	0.752	0.552	0.687	0.638	0.667	0.831	1.461	1.158	1.3	0.956	1.811	1.406	0.708	0.656	1.392	1.481	Up	0.0197758
P10720	Platelet factor 4 variant OS=Homo sapiens OX=9606 GN=PF4V1	PF4V1	11.553	0.773	0.831	0.832	0.873	1.103	0.85	1.044	0.691	0.789	1.517	2.284	1.265	1.041	0.921	1.165	0.885	1.182	1.219	1.474	Up	0.0040429
P30041	Peroxiredoxin-6 OS=Homo sapiens OX=9606 GN=PRDX6	PRDX6	25.035	0.691	0.898	0.956	0.827	0.494	0.85	0.59	1.003	0.721	1.373	1.44	1.135	1.381	0.771	0.914	1.586	1.053	0.683	1.47	Up	0.0092555
P0DP08	Immunoglobulin heavy variable 4-38-2 OS=Homo sapiens OX=9606 GN=IGHV4-38-2	IGHV4-38-2	13.016	1.307	0.781	1.166	1.14		0.927	1.531			0.587	0.929	0.699	0.739		1.214	0.673			0.707	Down	0.034982
Q8NH02	Olfactory receptor 2T29 OS=Homo sapiens OX=9606 GN=OR2T29	OR2T29	35.594			0.915	0.767	0.935	0.667		0.982	0.948				1.409	1.444	0.952	0.979	1.193	1.655	1.464	Up	0.007379
Q68CQ1	Maestro heat-like repeat-containing protein family member 7 OS=Homo sapiens OX=9606 GN=MROH7	MROH7	145.65	0.812	1.022					0.977			1.395	1.49	1.224							1.462	Up	0.0138561
Q7Z794	"""Keratin, type II cytoskeletal 1b OS=Homo sapiens OX=9606 GN=KRT77"""	KRT77	61.901	2.011	1.386	0.948	1.398	0.941	1.36	1.171	0.723	1.549	1.033	0.747	1.016	1.232	0.814	0.877	0.878	1.107	0.872	0.747	Down	0.037478
P26927	Hepatocyte growth factor-like protein OS=Homo sapiens OX=9606 GN=MST1	MST1	80.319	1.31	1.15					2.081			0.884	0.637	0.749							0.5	Down	0.030244
P24821	Tenascin OS=Homo sapiens OX=9606 GN=TNC	TNC	240.85	0.689	0.893	0.773	0.684	0.596	0.979	0.964	1.006	0.904	2.03	0.929	1.335	1.442	0.93	1.147	1.119	0.747	1.22	1.456	Up	0.0076981
Q9NRW1	Ras-related protein Rab-6B OS=Homo sapiens OX=9606 GN=RAB6B	RAB6B	23.461	0.848	1.091	0.882	0.806	0.853	0.855	0.923	0.831	0.987	2.024	1.259	1.43	1.446	1.019	1.007	1.329	1.215	0.999	1.452	Up	0.0015611
Q99707	Methionine synthase OS=Homo sapiens OX=9606 GN=MTR	MTR	140.53	0.912	0.776					0.884			1.11	1.214	1.403							1.449	Up	0.011936
Q15833	Syntaxin-binding protein 2 OS=Homo sapiens OX=9606 GN=STXBP2	STXBP2	66.452	0.854	0.994	0.625	0.757		0.87	0.886			1.612	1.047	1.129	1.347		0.734	1.288			1.435	Up	0.022943
Q16610	Extracellular matrix protein 1 OS=Homo sapiens OX=9606 GN=ECM1	ECM1	60.673	1.115	1.4	1.557	1.705	1.309	2.445	1.15	0.844	1.436	0.71	0.76	0.95	0.669	0.839	0.689	0.736	0.749	0.734	0.527	Down	0.000196308
A0A075B6J9	Immunoglobulin lambda variable 2-18 OS=Homo sapiens OX=9606 GN=IGLV2-18	IGLV2-18	12.412	0.827	1.86	1.536	1.856	1.135	1.836	1.302	0.779	0.792	0.943	0.751	0.886	0.932	1.044	0.822	0.959	0.796	1.122	0.692	Down	0.040423
P11277	"""Spectrin beta chain, erythrocytic OS=Homo sapiens OX=9606 GN=SPTB"""	SPTB	246.47	0.945	0.949	0.736	0.848		0.832	1.187			1.652	1.532	1.331	0.756		0.987	1.62			1.433	Up	0.044502
P13611	Versican core protein OS=Homo sapiens OX=9606 GN=VCAN	VCAN	372.82	0.836	0.929	0.758	1.013	0.89	0.953	0.758	0.851	1.053	1.868	1.261	1.204	1.461	1.103	1.57	1.009	0.801	1.247	1.433	Up	0.0035967
O43866	CD5 antigen-like OS=Homo sapiens OX=9606 GN=CD5L	CD5L	38.087	1.087	1.014	1.292	2.03	0.94	1.25	1.817	0.968	1.174	0.607	0.582	1.129	0.766	1.244	0.745	0.949	0.861	1.216	0.7	Down	0.0149245
P25311	Zinc-alpha-2-glycoprotein OS=Homo sapiens OX=9606 GN=AZGP1	AZGP1	34.258	1.59	1.372	0.995	1.247	1.066	1.284	0.806	0.705	0.928	1.136	0.71	0.753	0.876	0.666	0.846	0.817	0.72	0.946	0.748	Down	0.0180157
P48059	LIM and senescent cell antigen-like-containing domain protein 1 OS=Homo sapiens OX=9606 GN=LIMS1	LIMS1	37.251	1.01	1.009	0.452	0.9	0.636	0.551	0.813	0.74	1.028	1.382	1.256	1.05	1.31	0.724	0.993	1.339	1.347	0.787	1.427	Up	0.010978
P01721	Immunoglobulin lambda variable 6-57 OS=Homo sapiens OX=9606 GN=IGLV6-57	IGLV6-57	12.566	2.25	1.229	1.633	1.325	1.207	1.241	2.223	0.789	1.794	1.148	1.362	1.889	0.574	1.158	0.814	0.471	0.405	0.482	0.606	Down	0.0148445
P20930	Filaggrin OS=Homo sapiens OX=9606 GN=FLG	FLG	435.16	1.523	1.164	0.987	0.936	0.693	1.014	0.694	0.675	0.943	0.759	0.51	0.695	0.774	0.594	0.91	0.876	0.618	0.57	0.731	Down	0.0167785
P02768	Serum albumin OS=Homo sapiens OX=9606 GN=ALB	ALB	69.366	1.278	1.625	1.491	1.782	1.617	2.001	1.164	0.88	0.976	0.815	0.804	0.652	0.665	0.762	0.953	0.828	0.846	0.745	0.552	Down	0.00021884
Q13510	Acid ceramidase OS=Homo sapiens OX=9606 GN=ASAH1	ASAH1	44.659	1.059	0.945					1.442			0.712	0.608	0.74							0.598	Down	0.022998
Q86SQ4	Adhesion G-protein coupled receptor G6 OS=Homo sapiens OX=9606 GN=ADGRG6	ADGRG6	136.69	0.869	0.658	0.669	0.717	1.247	0.706	0.728	1.258	0.814	1.569	1.458	0.997	0.92	1.196	1.239	0.939	1.47	1.142	1.426	Up	0.0034421
P63104	14-3-3 protein zeta/delta OS=Homo sapiens OX=9606 GN=YWHAZ	YWHAZ	27.745	0.776	1.003	0.71	1.036	0.515	0.912	0.889	0.734	0.974	1.509	1.039	1.141	1.441	0.752	1.126	1.628	1.419	0.678	1.422	Up	0.0182623
P08174	Complement decay-accelerating factor OS=Homo sapiens OX=9606 GN=CD55	CD55	41.4	0.818	0.827	0.807	1.084	0.78	0.832	0.761	0.844	0.856	2.123	1.333	1.073	1.162	1.313	1.025	1.202	0.794	0.772	1.419	Up	0.0166812
P0DOY3	Immunoglobulin lambda constant 3 OS=Homo sapiens OX=9606 GN=IGLC3	IGLC3	11.265	1.366	1.215	1.449	1.934	0.943	1.126	1.73	0.79	1.008	0.733	0.77	1.107	0.885	1.161	0.934	1.007	0.806	1.355	0.758	Down	0.043683
P78509	Reelin OS=Homo sapiens OX=9606 GN=RELN	RELN	388.38	0.881	1.334	0.793	0.77	0.611	0.776	0.687	0.677	0.796	1.427	1.065	1.202	0.823	1.583	1.41	0.702	0.712	1.411	1.411	Up	0.022742
Q9P126	C-type lectin domain family 1 member B OS=Homo sapiens OX=9606 GN=CLEC1B	CLEC1B	26.595	0.878	0.708	0.808	0.97		0.943	0.902			1.774	1.024	1.029	1.115		1.103	1.289			1.408	Up	0.0073021
P00558	Phosphoglycerate kinase 1 OS=Homo sapiens OX=9606 GN=PGK1	PGK1	44.614	1.05	0.94	0.741	0.81	0.733	0.756	0.737	0.8	0.737	1.873	1.007	1.009	1.015	1.198	1.255	1.184	0.884	0.848	1.406	Up	0.0024799
P21741	Midkine OS=Homo sapiens OX=9606 GN=MDK	MDK	15.585			1.931	2.547	1.072	1.811		1.12	1.444				0.996	0.839	1.167	1.074	0.842	0.566	0.553	Down	0.0078991
Q9HDC9	Adipocyte plasma membrane-associated protein OS=Homo sapiens OX=9606 GN=APMAP	APMAP	46.48	0.635	0.648	0.836	0.644	1.258	0.719	0.653	1.232	0.88	0.768	1.346	1.107	1.199	1.364	1.002	0.818	1.453	1.495	1.406	Up	0.0111846
P05067	Amyloid-beta A4 protein OS=Homo sapiens OX=9606 GN=APP	APP	86.942	0.735	0.964	0.772	1.061	0.737	0.89	0.936	0.864	0.735	2.111	0.953	1.163	1.092	0.873	1.257	1.216	1.149	0.977	1.403	Up	0.0048996
Q8IWA5	Choline transporter-like protein 2 OS=Homo sapiens OX=9606 GN=SLC44A2	SLC44A2	80.123	0.788	0.877	0.933	1.106	0.553	0.968	0.81	0.662	0.924	1.528	1.221	1.425	1.488	1.266	0.862	1.362	0.92	0.609	1.402	Up	0.021823
P00441	Superoxide dismutase [Cu-Zn] OS=Homo sapiens OX=9606 GN=SOD1	SOD1	15.936	0.923	0.843					1.184			1.298	1.477	1.346							1.397	Up	0.034124
Q9Y2R2	Tyrosine-protein phosphatase non-receptor type 22 OS=Homo sapiens OX=9606 GN=PTPN22	PTPN22	91.704	0.747	0.404	0.571	0.921	1.003	1.341	0.534	1.015	1.479	1.083	0.716	1.477	1.122	1.145	1.68	1.222	1.194	1.534	1.394	Up	0.034623
P63000	Ras-related C3 botulinum toxin substrate 1 OS=Homo sapiens OX=9606 GN=RAC1	RAC1	21.45	0.96	0.958			1.009		0.884	0.98	0.943	1.783	1.359	1.293		1.238			1.323	0.953	1.386	Up	0.013899
A1L4H1	Soluble scavenger receptor cysteine-rich domain-containing protein SSC5D OS=Homo sapiens OX=9606 GN=SSC5D	SSC5D	165.74	1.047	0.952	0.731	0.862	0.869	0.764	0.673	0.777	1.017	1.101	1.701	0.727	1.177	1.601	1.068	0.828	1.379	1.059	1.383	Up	0.0121752
A0A0C4DH67	Immunoglobulin kappa variable 1-8 OS=Homo sapiens OX=9606 GN=IGKV1-8	IGKV1-8	12.537	3.908	1.062	1.693	2.113	2.348	2.465	0.9	1.319	3.189	1.028	0.624	0.949	2.398	1.639	1.298	1.06	0.666	0.504	0.535	Down	0.0152771
Q86UX7	Fermitin family homolog 3 OS=Homo sapiens OX=9606 GN=FERMT3	FERMT3	75.952	0.767	0.99	0.752	1.062	0.595	0.749	0.934	0.698	1.064	1.587	1.106	1.148	1.373	0.703	0.885	1.463	1.401	0.805	1.376	Up	0.020939
Q8NDA2	Hemicentin-2 OS=Homo sapiens OX=9606 GN=HMCN2	HMCN2	541.97	1.224	1.284	1.303	1.082	1.446	0.894	1.05	1.218	1.046	0.818	0.797	1.054	0.688	0.666	0.649	0.605	0.739	0.773	0.644	Down	1.84263e-05
P04632	Calpain small subunit 1 OS=Homo sapiens OX=9606 GN=CAPNS1	CAPNS1	28.315			0.9	1.065		0.856							1.321		1.111	1.406			1.361	Up	0.033437
Q15485	Ficolin-2 OS=Homo sapiens OX=9606 GN=FCN2	FCN2	34.001	0.663	0.933	0.604	0.964	0.568	0.808	0.8	0.727	0.522	1.047	1.234	1.065	1.162	0.794	0.871	0.951	0.733	1.061	1.353	Up	0.0040755
A0A0B4J1V0	Immunoglobulin heavy variable 3-15 OS=Homo sapiens OX=9606 GN=IGHV3-15	IGHV3-15	12.926	0.891	0.651	1.455	2.743	1.069	1.213	1.802	0.953	1.21	0.637	0.706	0.879	0.541	1.468	0.646	0.782	0.756	1.38	0.65	Down	0.040279
P37802	Transgelin-2 OS=Homo sapiens OX=9606 GN=TAGLN2	TAGLN2	22.391	0.902	1.295	0.701	1.157	0.804	0.865	0.793	0.792	0.864	1.413	1.234	0.999	1.478	0.787	1.194	1.713	1.375	0.828	1.348	Up	0.0190399
P07305	Histone H1.0 OS=Homo sapiens OX=9606 GN=H1F0	H1F0	20.863	1.224	1.454	1.27	1.352	0.892	0.968	1.06	0.835	1.181	1.048	0.963	0.712	1.162	0.964	0.937	0.811	0.795	0.671	0.788	Down	0.015798
P62873	Guanine nucleotide-binding protein G(I)/G(S)/G(T) subunit beta-1 OS=Homo sapiens OX=9606 GN=GNB1	GNB1	37.377	1.099	0.892	0.84	0.982		1.159	0.714			1.709	1.31	0.904	1.502		1.011	1.205			1.344	Up	0.04144
P11169	"""Solute carrier family 2, facilitated glucose transporter member 3 OS=Homo sapiens OX=9606 GN=SLC2A3"""	SLC2A3	53.924	0.807	0.683	0.872	1.148	0.573	1.095	1.096	0.749	1.284	1.948	1.415	0.93	1.409	0.748	1.105	1.353	1.234	0.947	1.335	Up	0.0458
P01011	Alpha-1-antichymotrypsin OS=Homo sapiens OX=9606 GN=SERPINA3	SERPINA3	47.65	0.853	0.77	0.786	0.923	1.2	1.04	0.873	0.902	0.755	1.378	1.076	1.286	0.818	1.791	1.162	0.978	0.93	1.395	1.335	Up	0.0110172
O00299	Chloride intracellular channel protein 1 OS=Homo sapiens OX=9606 GN=CLIC1	CLIC1	26.922	0.933	1.068	0.745	0.873	0.779	0.876	1.12	0.931	0.986	2.049	1.351	1.042	1.083	1.315	0.936	1.3	1.11	0.905	1.334	Up	0.011842
Q9BZF9	Uveal autoantigen with coiled-coil domains and ankyrin repeats OS=Homo sapiens OX=9606 GN=UACA	UACA	162.5	1.619	0.87	1.546	3.114	0.785	1.476	1.934	0.826	1.489	0.724	0.545	0.94	0.792	1.092	0.593	0.834	0.539	1.128	0.526	Down	0.0044411
Q9H8Y5	Ankyrin repeat and zinc finger domain-containing protein 1 OS=Homo sapiens OX=9606 GN=ANKZF1	ANKZF1	80.926			0.619	0.696		0.779							0.932		0.95	0.903			1.33	Up	0.0131025
P01031	Complement C5 OS=Homo sapiens OX=9606 GN=C5	C5	188.3	1.138	1.067	1.003	0.714	0.974	0.936	1.016	1.045	1.087	1.122	1.429	1.244	1.148	1.338	1.148	0.912	0.994	2.594	1.328	Up	0.049
P11047	Laminin subunit gamma-1 OS=Homo sapiens OX=9606 GN=LAMC1	LAMC1	177.6	0.924	1.219	1.025	0.861	0.883	0.9	0.955	0.729	0.916	2.134	0.933	1.319	1.171	1.258	0.986	1.147	0.827	1.389	1.327	Up	0.024238
P07477	Trypsin-1 OS=Homo sapiens OX=9606 GN=PRSS1	PRSS1	26.558			1.532	1.693		1.547							1.31		0.885	1.075			0.685	Down	0.029541
Q8N2S1	Latent-transforming growth factor beta-binding protein 4 OS=Homo sapiens OX=9606 GN=LTBP4	LTBP4	173.43	1.382	1.242	1.387	1.431	0.875	1.133	1.167	0.745	1.249	1.197	0.896	1.089	1.018	0.72	0.935	1.105	0.725	0.562	0.777	Down	0.033704
Q96CX2	BTB/POZ domain-containing protein KCTD12 OS=Homo sapiens OX=9606 GN=KCTD12	KCTD12	35.7	1.189	1.54	0.751	1.902	1.153	1.31	1.921	0.887	2.39	0.387	1.635	1.174	0.567	0.812	0.662	0.6	0.818	0.884	0.578	Down	0.0085007
P05154	Plasma serine protease inhibitor OS=Homo sapiens OX=9606 GN=SERPINA5	SERPINA5	45.674	1.084	1.851	1.547	1.341	1.116	1.282	1.095	1.228	1.287	0.439	0.779	0.72	0.762	0.679	0.682	0.61	0.902	0.912	0.548	Down	3.9501e-06
P04075	Fructose-bisphosphate aldolase A OS=Homo sapiens OX=9606 GN=ALDOA	ALDOA	39.42	0.849	1.108	0.829	1.202	0.86	0.827	0.814	0.863	1.011	1.909	1.022	1.198	1.285	1.046	1.241	1.455	1.058	0.872	1.326	Up	0.0093378
P11597	Cholesteryl ester transfer protein OS=Homo sapiens OX=9606 GN=CETP	CETP	54.756	1.338	1.032	1.462	1.54	1.539	1.125	0.99	1.894	1.206	0.927	0.975	1.058	0.853	0.655	0.824	1.012	0.964	0.734	0.66	Down	0.00030424
P62258	14-3-3 protein epsilon OS=Homo sapiens OX=9606 GN=YWHAE	YWHAE	29.174	1.089	1.22	0.682	0.9	0.674	0.719	0.77	0.989	0.939	1.44	1.303	1.424	1.158	0.918	1.03	1.298	1.269	0.677	1.318	Up	0.023119
P51148	Ras-related protein Rab-5C OS=Homo sapiens OX=9606 GN=RAB5C	RAB5C	23.482	0.94	1.251	0.872	0.947	0.893	0.803	0.809	0.781	0.954	1.713	1.476	1.305	1.215	0.99	0.856	0.944	1.105	1.202	1.31	Up	0.0094558
P07359	Platelet glycoprotein Ib alpha chain OS=Homo sapiens OX=9606 GN=GP1BA	GP1BA	71.539	0.958	1.089	0.7	0.787	0.582	0.68	0.885	0.882	1.173	1.322	1.004	1.18	1.238	0.907	1.215	1.336	1.047	0.879	1.309	Up	0.0076977
P13987	CD59 glycoprotein OS=Homo sapiens OX=9606 GN=CD59	CD59	14.177	0.843	1.064	1.115	0.904	0.833	0.921	0.926	0.945	0.935	1.832	1.282	1.014	1.079	1.746	1.005	0.982	0.947	0.949	1.277	Up	0.040855
O75955	Flotillin-1 OS=Homo sapiens OX=9606 GN=FLOT1	FLOT1	47.355	0.67	0.81					0.776			1.05	0.862	0.969							1.277	Up	0.039396
Q96PD5	N-acetylmuramoyl-L-alanine amidase OS=Homo sapiens OX=9606 GN=PGLYRP2	PGLYRP2	62.216	1.246	1.169	1.374	1.693	0.869	1.405	1.248	0.955	1.072	1.093	0.956	0.883	0.952	1.241	1.085	1.159	0.635	0.841	0.802	Down	0.03596
P10646	Tissue factor pathway inhibitor OS=Homo sapiens OX=9606 GN=TFPI	TFPI	35.015	0.569	0.76	1.095	0.619	1.278	0.891	0.823	0.913	0.694	1.038	1.35	0.953	1	0.955	0.974	0.952	1.104	1.411	1.274	Up	0.0192646
Q6YHK3	CD109 antigen OS=Homo sapiens OX=9606 GN=CD109	CD109	161.69	0.859	1.027	0.92	1.036	0.872	0.839	0.744	0.894	0.814	1.266	0.883	1.59	1.154	1.145	0.811	0.942	1.317	1.079	1.273	Up	0.0110598
P12259	Coagulation factor V OS=Homo sapiens OX=9606 GN=F5	F5	251.7	0.703	0.958	0.851	0.889	0.954	0.875	0.915	1.485	0.739	1.478	1.401	1.022	0.842	1.431	1.308	0.836	0.897	1.442	1.273	Up	0.044738
Q13418	Integrin-linked protein kinase OS=Homo sapiens OX=9606 GN=ILK	ILK	51.419	0.747	1.175	0.825	0.957	0.815	0.796	0.845	0.765	0.992	1.308	1.435	1.094	1.029	0.715	0.84	1.241	1.484	0.833	1.26	Up	0.048815
P00742	Coagulation factor X OS=Homo sapiens OX=9606 GN=F10	F10	54.731	1.256	1.36	1.094	1.002	1.641	1.298	1.326	1.628	1.278	0.786	0.764	0.672	0.87	0.87	0.968	0.887	1.309	1.171	0.698	Down	0.00068491
P10412	Histone H1.4 OS=Homo sapiens OX=9606 GN=HIST1H1E	HIST1H1E	21.865	1.217	1.239	1.354	2.053	0.906	1.427	1.193	1.029	1.378	0.993	0.705	0.882	1.211	1.102	1.206	1.101	0.839	0.722	0.743	Down	0.0120627
Q8WUM4	Programmed cell death 6-interacting protein OS=Homo sapiens OX=9606 GN=PDCD6IP	PDCD6IP	96.022	0.936	1.03	0.906	1.024	0.921	0.855	0.861	0.875	0.958	1.746	1.128	0.946	1.083	1.667	0.963	0.94	1.103	0.881	1.25	Up	0.049144
P07942	Laminin subunit beta-1 OS=Homo sapiens OX=9606 GN=LAMB1	LAMB1	198.04	0.928	1.164	1.143	0.883	0.785	1.077	0.9	0.794	0.847	1.782	0.921	1.089	1.178	1.171	1.194	1.117	0.807	1.358	1.246	Up	0.034657
Q86UD1	Out at first protein homolog OS=Homo sapiens OX=9606 GN=OAF	OAF	30.688			0.81	0.791	0.851	0.771		1.124	0.936				1.128	1.314	1.066	0.915	1.001	1.15	1.244	Up	0.0166238
A0A0B4J1Y9	Immunoglobulin heavy variable 3-72 OS=Homo sapiens OX=9606 GN=IGHV3-72	IGHV3-72	13.203	1.011	0.929	1.407	1.571	0.938	1.226	1.712	1.041	1.429	0.681	0.787	1.138	0.816	1.134	0.924	0.99	0.773	1.017	0.733	Down	0.0072645
P51149	Ras-related protein Rab-7a OS=Homo sapiens OX=9606 GN=RAB7A	RAB7A	23.489	0.868	1.035	0.617	0.924	0.894	0.742	0.904	1.324	1.594	1.362	1.315	1.354	1.164	1.193	0.88	1.144	1.342	1.154	1.225	Up	0.042444
P04003	C4b-binding protein alpha chain OS=Homo sapiens OX=9606 GN=C4BPA	C4BPA	67.033	0.897	0.828	0.823	0.873	0.928	1.013	0.868	0.929	1.135	1.083	1.037	1.342	0.977	1.247	1.277	0.976	1.056	1.082	1.215	Up	0.00185589
A0A075B6K6	Immunoglobulin lambda variable 4-3 OS=Homo sapiens OX=9606 GN=IGLV4-3	IGLV4-3	13.33	1.709	1.463	1.392	2.012	2.541	0.47	0.866	0.772	1.438	0.302	0.318	0.955	0.451	1.578	0.543	0.603	0.929	1.197	0.543	Down	0.024742
Q9UEW3	Macrophage receptor MARCO OS=Homo sapiens OX=9606 GN=MARCO	MARCO	52.657	0.891	0.931	0.967	0.908	0.877	0.972	1.002	1.094	0.981	0.82	1.013	1.409	1.165	1.155	1.603	0.959	1.053	1.257	1.21	Up	0.037324
P05546	Heparin cofactor 2 OS=Homo sapiens OX=9606 GN=SERPIND1	SERPIND1	57.07	1.81	1.362	1.163	1.954	1.778	1.521	1.198	1.254	1.107	0.966	0.92	0.821	0.848	0.836	1.208	0.892	1.03	1.063	0.653	Down	0.000138076
P20851	C4b-binding protein beta chain OS=Homo sapiens OX=9606 GN=C4BPB	C4BPB	28.357	0.842	0.934	0.776	0.905	0.901	1.106	0.95	0.907	1.18	1.162	1.147	1.416	0.952	1.173	1.292	1.012	1.085	1.029	1.208	Up	0.0057776
Q8NI36	WD repeat-containing protein 36 OS=Homo sapiens OX=9606 GN=WDR36	WDR36	105.32	1.298	1.214	1.086	1.35		1.083	1.087			1.23	0.596	0.863	0.947		0.91	0.961			0.774	Down	0.024883

## Sheet: Table S5
Table S5. Differentially expressed proteins derived from Cys group verus HC group.
Protein accession	Protein description	Gene name	MW [kDa]	Cys_1	Cys_2	Cys_3	Cys_4	Cys_5	Cys_6	Cys_7	Cys_8	Cys_9	HC_1	HC_2	HC_3	HC_4	HC_5	HC_6	HC_7	HC_8	HC_9	Cys/HC Ratio	Regulated Type	Cys/HC P value
Q99523	Sortilin OS=Homo sapiens OX=9606 GN=SORT1	SORT1	92.067	1.595	1.216	1.615	0.869	0.748	1.175	0.901	0.926	1.435	0.628	0.575	0.589	0.993	0.938	0.68	0.643	0.838	0.615	1.613	Up	0.00113807
P63218	Guanine nucleotide-binding protein G(I)/G(S)/G(O) subunit gamma-5 OS=Homo sapiens OX=9606 GN=GNG5	GNG5	7.3184		1.274		2.215	1.313	0.96	1.759		1.161	0.92	0.832	0.815	0.951		0.779	1.122			1.602	Up	0.0083759
P03952	Plasma kallikrein OS=Homo sapiens OX=9606 GN=KLKB1	KLKB1	71.369	0.56	0.389	0.625	0.688	0.735	0.494	0.644	0.529	0.619	2.283	2.146	1.209	1.079	2.741	1.069	3.579	2.401	1.76	0.289	Down	1.6466e-05
P02751	Fibronectin OS=Homo sapiens OX=9606 GN=FN1	FN1	262.62	0.956	1.048	1.341	0.632	0.919	1.065	0.873	0.751	0.784	1.112	1.087	1.096	1.57	1.307	1.466	1.17	1.1	1.422	0.739	Down	0.0025009
Q8WWI5	Choline transporter-like protein 1 OS=Homo sapiens OX=9606 GN=SLC44A1	SLC44A1	73.301				1.239	1.162				1.351	0.668	0.758					0.798			1.687	Up	0.00157727
P51148	Ras-related protein Rab-5C OS=Homo sapiens OX=9606 GN=RAB5C	RAB5C	23.482	0.975	1.233	1.018	2.371	1.043	0.972	1.389	0.901	1.31	0.94	1.251	0.872	0.947	0.893	0.803	0.809	0.781	0.954	1.359	Up	0.025297
P30273	High affinity immunoglobulin epsilon receptor subunit gamma OS=Homo sapiens OX=9606 GN=FCER1G	FCER1G	9.6674		1.476		1.173	0.942	0.944	2.359		1.419	0.69	0.732	0.745	0.963		0.831	0.732			1.771	Up	0.0125245
P62258	14-3-3 protein epsilon OS=Homo sapiens OX=9606 GN=YWHAE	YWHAE	29.174	1.067	1.189	0.799	2.171	1.203	0.92	1.364	0.975	1.406	1.089	1.22	0.682	0.9	0.674	0.719	0.77	0.989	0.939	1.39	Up	0.020978
Q7L576	Cytoplasmic FMR1-interacting protein 1 OS=Homo sapiens OX=9606 GN=CYFIP1	CYFIP1	145.18		1.392		1.44	1.21	1.098	1.539		1.496	0.699	0.805	0.851	1.101		0.779	0.436			1.75	Up	0.0015017
P02765	Alpha-2-HS-glycoprotein OS=Homo sapiens OX=9606 GN=AHSG	AHSG	39.324	0.85	0.809	0.704	1.452	1.185	0.76	0.734	0.731	1.018	1.769	1.384	0.837	1.908	1.244	1.023	1.111	1.046	1.061	0.724	Down	0.0192568
O14672	Disintegrin and metalloproteinase domain-containing protein 10 OS=Homo sapiens OX=9606 GN=ADAM10	ADAM10	84.141	1.002	1.853	0.696	1.356	0.91	0.98	1.748	1.062	1.544	0.598	0.765	0.726	0.79	0.442	0.766	0.686	0.569	0.923	1.78	Up	0.00072388
P98160	Basement membrane-specific heparan sulfate proteoglycan core protein OS=Homo sapiens OX=9606 GN=HSPG2	HSPG2	468.83	0.897	0.939	1.025	0.871	0.981	0.978	1.066	0.972	0.963	1.344	1.201	0.969	1	1.221	1.345	1.156	1.067	1.284	0.821	Down	0.00064092
Q5JZY3	Ephrin type-A receptor 10 OS=Homo sapiens OX=9606 GN=EPHA10	EPHA10	109.71		0.772				0.597	0.714					0.519	0.422		0.389				1.566	Up	0.0171411
Q9P126	C-type lectin domain family 1 member B OS=Homo sapiens OX=9606 GN=CLEC1B	CLEC1B	26.595		1.676		1.117	1.116	1.02	1.748		1.103	0.878	0.708	0.808	0.97		0.943	0.902			1.494	Up	0.0052399
O14817	Tetraspanin-4 OS=Homo sapiens OX=9606 GN=TSPAN4	TSPAN4	26.118	0.895	1.391	0.954	1.267	1.188	1.19	1.21	1.212	1.525	0.894	1.015	1.061	1.163	0.805	1.059	0.954	0.721	1.122	1.232	Up	0.0155369
P16109	P-selectin OS=Homo sapiens OX=9606 GN=SELP	SELP	90.833	0.891	1.842	0.668	0.967	0.901	1.061	2.251	0.929	1.656	0.757	0.844	0.597	1.218	0.509	0.83	0.681	0.665	0.905	1.594	Up	0.0180846
P08514	Integrin alpha-IIb OS=Homo sapiens OX=9606 GN=ITGA2B	ITGA2B	113.38	1.018	1.739	0.599	1.241	1.216	1.017	1.756	0.96	1.425	0.773	0.947	0.569	0.953	0.478	0.709	0.797	0.662	1.094	1.571	Up	0.0073238
P60174	Triosephosphate isomerase OS=Homo sapiens OX=9606 GN=TPI1	TPI1	30.791	0.966	1.516	0.938	1.747	0.989	1.209	2.174	2.214	1.202	1.21	1.334	0.677	1.164	0.409	1.168	0.827	0.706	0.971	1.53	Up	0.021799
P37802	Transgelin-2 OS=Homo sapiens OX=9606 GN=TAGLN2	TAGLN2	22.391	1.084	2.167	0.837	1.533	1.142	1.068	2.842	0.989	1.16	0.902	1.295	0.701	1.157	0.804	0.865	0.793	0.792	0.864	1.569	Up	0.0178446
O00602	Ficolin-1 OS=Homo sapiens OX=9606 GN=FCN1	FCN1	35.078	1.103	1.137	1.1	0.661	0.848	1.711	1.062	0.999	0.953	0.664	0.703	0.653	0.837	0.692	0.68	0.953	0.614	0.531	1.513	Up	0.0012616
P10720	Platelet factor 4 variant OS=Homo sapiens OX=9606 GN=PF4V1	PF4V1	11.553	1.083	1.007	0.696	1.467	0.922	0.952	1.361	1.087	1.533	0.773	0.831	0.832	0.873	1.103	0.85	1.044	0.691	0.789	1.298	Up	0.023376
P18206	Vinculin OS=Homo sapiens OX=9606 GN=VCL	VCL	123.8	1.243	1.81	0.725	1.573	1.194	1.119	2.07	0.89	1.358	0.936	1.109	0.855	0.977	0.51	0.767	0.884	0.673	0.964	1.561	Up	0.0066975
P08133	Annexin A6 OS=Homo sapiens OX=9606 GN=ANXA6	ANXA6	75.872	1.457	1.432	1.173	1.398	1.219	1.012	2.097	0.964	1.294	0.859	0.798	0.903	1.088	1.303	0.999	1.052	1.017	1.19	1.308	Up	0.0141636
Q99829	Copine-1 OS=Homo sapiens OX=9606 GN=CPNE1	CPNE1	59.058	1.053	2.328	0.733	1.05	1.201	1.119	2.952	0.998	1.331	0.505	0.602	0.654	0.654	0.354	0.428	0.341	0.331	0.897	2.678	Up	0.000117145
P31249	Homeobox protein Hox-D3 OS=Homo sapiens OX=9606 GN=HOXD3	HOXD3	45.73				0.829	1.384				0.829	0.566	0.675					0.513			1.734	Up	0.04934
P62136	Serine/threonine-protein phosphatase PP1-alpha catalytic subunit OS=Homo sapiens OX=9606 GN=PPP1CA	PPP1CA	37.512				1.231	1.25				1.158	1.046	0.905					0.949			1.255	Up	0.009322
Q14766	Latent-transforming growth factor beta-binding protein 1 OS=Homo sapiens OX=9606 GN=LTBP1	LTBP1	186.79	0.911	0.97	0.679	0.752	1.005	1.085	0.949	1.006	1.07	0.966	1.14	1.097	1.196	0.998	1.443	0.914	1.144	1.335	0.824	Down	0.0162153
Q8WUM4	Programmed cell death 6-interacting protein OS=Homo sapiens OX=9606 GN=PDCD6IP	PDCD6IP	96.022	1.031	1.219	1.038	2.132	1.174	1.151	1.102	0.962	1.195	0.936	1.03	0.906	1.024	0.921	0.855	0.861	0.875	0.958	1.315	Up	0.0132391
P19086	Guanine nucleotide-binding protein G(z) subunit alpha OS=Homo sapiens OX=9606 GN=GNAZ	GNAZ	40.923				1.75	1.345				1.512	0.843	1.08					0.988			1.583	Up	0.0120427
Q9UK61	Protein TASOR OS=Homo sapiens OX=9606 GN=FAM208A	FAM208A	189.03	1.565		1.322					1.849						6.451			3.782	5.593	0.299	Down	0.0030969
P01859	Immunoglobulin heavy constant gamma 2 OS=Homo sapiens OX=9606 GN=IGHG2	IGHG2	35.9	0.886	1.204	0.704	1.081	0.801	1.163	1.416	0.763	1.287	1.497	1.153	1.881	1.445	0.929	1.675	1.307	1.122	1.159	0.765	Down	0.025977
Q08722	Leukocyte surface antigen CD47 OS=Homo sapiens OX=9606 GN=CD47	CD47	35.213	0.919	1.6	0.797	1.684	1.067	0.978	1.616	1.084	1.271	0.748	0.893	0.671	0.899	0.689	0.789	0.7	0.792	1.008	1.532	Up	0.00113911
P48059	LIM and senescent cell antigen-like-containing domain protein 1 OS=Homo sapiens OX=9606 GN=LIMS1	LIMS1	37.251	1.051	1.44	0.704	1.258	1.387	1.171	2.104	1.007	1.37	1.01	1.009	0.452	0.9	0.636	0.551	0.813	0.74	1.028	1.61	Up	0.0038368
P63261	"""Actin, cytoplasmic 2 OS=Homo sapiens OX=9606 GN=ACTG1"""	ACTG1	41.792	0.971	1.452	0.663	1.597	1.356	1.13	1.77	1.072	1.272	0.949	1.36	0.673	1.011	0.679	0.986	1.061	0.793	0.965	1.331	Up	0.042979
Q86UX7	Fermitin family homolog 3 OS=Homo sapiens OX=9606 GN=FERMT3	FERMT3	75.952	1.034	1.637	0.758	1.356	1.585	1.013	1.769	0.85	1.296	0.767	0.99	0.752	1.062	0.595	0.749	0.934	0.698	1.064	1.484	Up	0.007118
Q5VZ66	Janus kinase and microtubule-interacting protein 3 OS=Homo sapiens OX=9606 GN=JAKMIP3	JAKMIP3	98.528		1.097				1.34	1.312					1.766	1.566		1.494				0.777	Down	0.03458
P48230	Transmembrane 4 L6 family member 4 OS=Homo sapiens OX=9606 GN=TM4SF4	TM4SF4	21.396	0.68		0.556											1.181			1.047	1.308	0.524	Down	0.0103154
Q9H4B7	Tubulin beta-1 chain OS=Homo sapiens OX=9606 GN=TUBB1	TUBB1	50.326		1.479		1.395	1.487	1.365	1.441		1.2	0.656	1.052	0.905	1.036		0.948	0.754			1.564	Up	0.00025651
A0A075B6R2	Immunoglobulin heavy variable 4-4 OS=Homo sapiens OX=9606 GN=IGHV4-4	IGHV4-4	12.848		0.989		0.635	0.494	0.602	0.341		0.604	0.658	3.23	3.772	1.37		1.158	1.109			0.324	Down	0.0098839
P00558	Phosphoglycerate kinase 1 OS=Homo sapiens OX=9606 GN=PGK1	PGK1	44.614	1.002	1.35	1.108	1.849	1.284	1.054	1.583	0.83	1.15	1.05	0.94	0.741	0.81	0.733	0.756	0.737	0.8	0.737	1.535	Up	0.00039533
O94885	SAM and SH3 domain-containing protein 1 OS=Homo sapiens OX=9606 GN=SASH1	SASH1	136.65				1.154	1.127				1.189	6.302	4.66					3.181			0.245	Down	0.020421
O00299	Chloride intracellular channel protein 1 OS=Homo sapiens OX=9606 GN=CLIC1	CLIC1	26.922	1.158	1.351	0.991	1.434	1.502	0.901	1.257	1.101	1.443	0.933	1.068	0.745	0.873	0.779	0.876	1.12	0.931	0.986	1.34	Up	0.00142386
P51575	P2X purinoceptor 1 OS=Homo sapiens OX=9606 GN=P2RX1	P2RX1	44.98				1.035	0.816				1.035	0.637	0.624					0.635			1.522	Up	0.034944
Q9HBI1	Beta-parvin OS=Homo sapiens OX=9606 GN=PARVB	PARVB	41.714	0.924	1.507	0.699	1.359	1.5	0.988	1.116	1.031	1.205	0.761	1.057	0.56	0.986	0.615	0.686	0.923	0.879	1.139	1.358	Up	0.0189225
P52566	Rho GDP-dissociation inhibitor 2 OS=Homo sapiens OX=9606 GN=ARHGDIB	ARHGDIB	22.988	0.966	1.347	0.965	1.276	1.306	1.51	1.924	0.929	1.217	1.042	0.774	0.856	1.217	0.866	1.125	0.915	0.9	0.899	1.331	Up	0.0101811
P07737	Profilin-1 OS=Homo sapiens OX=9606 GN=PFN1	PFN1	15.054	1.089	1.558	0.692	1.652	1.065	1.193	2.001	1.018	1.188	1.048	0.978	0.744	1.029	0.533	0.898	0.98	0.709	0.958	1.454	Up	0.0144425
A0A0J9YXX1	Immunoglobulin heavy variable 5-10-1 OS=Homo sapiens OX=9606 GN=IGHV5-10-1	IGHV5-10-1	12.772	0.579	0.537	0.459	1.228	1.407	0.234	1.39	0.838	0.387	2.758	0.228	1.613	3.46	2.605	1.626	1.475	1.735	2.258	0.398	Down	0.0166997
Q13418	Integrin-linked protein kinase OS=Homo sapiens OX=9606 GN=ILK	ILK	51.419	1.319	1.475	0.776	1.197	1.422	1.175	1.257	1.005	1.35	0.747	1.175	0.825	0.957	0.815	0.796	0.845	0.765	0.992	1.386	Up	0.00132345
P08670	Vimentin OS=Homo sapiens OX=9606 GN=VIM	VIM	53.651	0.663	0.772	0.897	0.877	0.686	1.152	1.42	0.705	0.941	1.035	2.349	0.773	1.792	1.412	2.467	1.042	0.657	1.385	0.628	Down	0.036378
Q13416	Origin recognition complex subunit 2 OS=Homo sapiens OX=9606 GN=ORC2	ORC2	65.971	1.443	1.422	1.922	1.623	1.032	0.87	0.684	0.963	1.161	0.671	0.73	0.765	0.671	1.414	0.867	0.92	1.007	0.977	1.386	Up	0.037983
P60900	Proteasome subunit alpha type-6 OS=Homo sapiens OX=9606 GN=PSMA6	PSMA6	27.399		0.634		0.773	0.69	0.654	0.813		0.832	1.638	1.25	2.043	1.043		3.144	0.741			0.446	Down	0.021944
P14174	Macrophage migration inhibitory factor OS=Homo sapiens OX=9606 GN=MIF	MIF	12.476	0.896		0.792					0.94						0.612			0.654	0.757	1.299	Up	0.031358
Q9NRW1	Ras-related protein Rab-6B OS=Homo sapiens OX=9606 GN=RAB6B	RAB6B	23.461	1.037	1.267	0.919	1.334	1.127	1.139	1.229	0.955	1.201	0.848	1.091	0.882	0.806	0.853	0.855	0.923	0.831	0.987	1.264	Up	0.00049662
P30626	Sorcin OS=Homo sapiens OX=9606 GN=SRI	SRI	21.676	1.029	1.647	0.587	1.945	0.786	0.855	2.062	1.165	1.777	0.511	0.738	0.51	0.798	0.368	0.617	0.494	0.443	0.926	2.193	Up	0.00080291
P00488	Coagulation factor XIII A chain OS=Homo sapiens OX=9606 GN=F13A1	F13A1	83.266	0.781	1.029	1.536	0.923	1.067	1.255	1.015	0.843	0.819	1.125	1.512	2.26	1.293	1.338	2.045	1.254	0.843	1.488	0.704	Down	0.0153982
P00740	Coagulation factor IX OS=Homo sapiens OX=9606 GN=F9	F9	51.778	0.835	0.62	0.827	0.975	0.883	0.73	1.075	0.624	0.606	2.185	2.276	1.357	1.254	2.117	1.432	2.657	1.627	2.071	0.423	Down	5.6287e-07
P62993	Growth factor receptor-bound protein 2 OS=Homo sapiens OX=9606 GN=GRB2	GRB2	25.206		1.06		1.213	1.755	1.234	1.396		1.263	0.968	0.886	1.163	1.017		0.931	0.933			1.343	Up	0.0049581
P20073	Annexin A7 OS=Homo sapiens OX=9606 GN=ANXA7	ANXA7	52.739	1.095	2.279	0.701	2.111	0.999	0.979	2.658	0.926	1.822	0.49	0.785	0.547	0.572	0.488	0.55	0.445	0.628	0.984	2.472	Up	0.00027973
Q9Y251	Heparanase OS=Homo sapiens OX=9606 GN=HPSE	HPSE	61.148		1.764		2.735	1.193	0.949	1.596		1.027	0.994	0.996	1.138	1.024		0.677	0.81			1.643	Up	0.033596
O75083	WD repeat-containing protein 1 OS=Homo sapiens OX=9606 GN=WDR1	WDR1	66.193	1.165	1.619	0.748	1.775	1.169	1.229	1.788	1.136	1.532	0.786	1.138	0.696	1.117	0.476	0.818	0.626	0.712	1.014	1.647	Up	0.00168371
P06733	Alpha-enolase OS=Homo sapiens OX=9606 GN=ENO1	ENO1	47.168	1.057	1.269	0.722	2.075	1.493	0.978	1.848	0.979	1.296	1.241	1.923	0.635	0.815	0.653	0.711	0.767	0.692	0.947	1.398	Up	0.047844
P35247	Pulmonary surfactant-associated protein D OS=Homo sapiens OX=9606 GN=SFTPD	SFTPD	37.728		1.296		1.123	0.993	1.093	1.137		0.759	1.791	1.023	1.132	1.472		1.588	2.409			0.68	Down	0.035356
O14818	Proteasome subunit alpha type-7 OS=Homo sapiens OX=9606 GN=PSMA7	PSMA7	27.887		0.881		0.724	0.594	0.785	1.047		0.556	1.527	1.072	1.31	1.019		2.028	0.832			0.589	Down	0.0105435
Q29974	"""HLA class II histocompatibility antigen, DRB1-16 beta chain OS=Homo sapiens OX=9606 GN=HLA-DRB1"""	HLA-DRB1	30.03		1.136		1.012	1.046	1.495	1.446		1.066	0.757	0.711	0.659	0.697		0.727	0.777			1.664	Up	0.00052314
Q14624	Inter-alpha-trypsin inhibitor heavy chain H4 OS=Homo sapiens OX=9606 GN=ITIH4	ITIH4	103.36	0.594	0.686	0.685	0.796	0.76	0.592	0.979	0.57	0.665	2.372	2.813	1.218	1.398	1.892	1.324	2.559	1.744	2.391	0.357	Down	1.3453e-07
P46781	40S ribosomal protein S9 OS=Homo sapiens OX=9606 GN=RPS9	RPS9	22.591				1.178	1.239				1.029	0.624	0.476					0.36			2.36	Up	0.0063573
P05556	Integrin beta-1 OS=Homo sapiens OX=9606 GN=ITGB1	ITGB1	88.414	1.049	1.805	0.782	1.287	1.242	1.069	1.616	1.013	1.334	0.8	1.048	0.839	1.11	0.587	0.839	0.891	0.675	1.166	1.408	Up	0.0091954
Q6YHK3	CD109 antigen OS=Homo sapiens OX=9606 GN=CD109	CD109	161.69	1.037	1.056	1.177	1.544	1.05	0.889	1.155	0.914	1.286	0.859	1.027	0.92	1.036	0.872	0.839	0.744	0.894	0.814	1.263	Up	0.0039759
P02763	Alpha-1-acid glycoprotein 1 OS=Homo sapiens OX=9606 GN=ORM1	ORM1	23.511	1.036	0.625	1.537	1.122	0.903	0.557	0.722	0.852	0.564	1.192	1.324	0.671	1.755	0.99	1.457	1.133	1.224	0.949	0.74	Down	0.043117
Q99592	Zinc finger and BTB domain-containing protein 18 OS=Homo sapiens OX=9606 GN=ZBTB18	ZBTB18	58.354	1.036	1.025	0.871	0.49	0.74	1.213	0.76	1.283	0.822	1.44	1.119	1.019	2.238	1.066	2.229	1.271	0.87	1.156	0.664	Down	0.0176756
P80108	Phosphatidylinositol-glycan-specific phospholipase D OS=Homo sapiens OX=9606 GN=GPLD1	GPLD1	92.335	1.505	1.269	1.252	0.887	0.882	1.101	0.929	1.099	1.435	0.702	0.837	0.951	0.685	0.825	0.768	0.784	0.814	0.894	1.427	Up	0.00034115
Q9UGM5	Fetuin-B OS=Homo sapiens OX=9606 GN=FETUB	FETUB	42.054	1.261	0.808	1.41	0.78	1.256	0.695	0.617	0.808	0.89	2.152	2.599	0.895	2.315	2.372	1.362	1.107	1.317	1.956	0.53	Down	0.00151785
Q14112	Nidogen-2 OS=Homo sapiens OX=9606 GN=NID2	NID2	151.25	0.816	0.87	0.534	0.827	1.103	0.974	0.931	1.278	0.759	1.031	1.639	0.969	1.162	1.17	1.297	1.299	1.488	1.071	0.727	Down	0.0044621
Q8NG11	Tetraspanin-14 OS=Homo sapiens OX=9606 GN=TSPAN14	TSPAN14	30.69	1.138	1.605	0.833	1.537	0.994	0.816	1.372	0.923	1.853	0.661	0.895	0.729	0.901	0.426	0.767	0.648	0.77	1.267	1.567	Up	0.0061009
P14618	Pyruvate kinase PKM OS=Homo sapiens OX=9606 GN=PKM	PKM	57.936	0.966	1.366	0.799	0.971	1.041	1.009	1.535	1.024	1.06	0.898	1.083	0.789	0.919	0.741	0.768	0.908	0.721	1	1.248	Up	0.0167958
P22352	Glutathione peroxidase 3 OS=Homo sapiens OX=9606 GN=GPX3	GPX3	25.552	0.979	0.912	1.575	0.753	1.299	0.846	0.935	0.58	0.942	1.82	1.498	1.01	0.93	2.92	1.103	1.437	2.474	1.512	0.6	Down	0.0090827
O95866	Megakaryocyte and platelet inhibitory receptor G6b OS=Homo sapiens OX=9606 GN=MPIG6B	MPIG6B	26.163	1.524		0.917	1.312	1.37			0.922	1.748	0.287	0.733			0.403		0.482	0.862	1.086	2.023	Up	0.0074167
Q8WWZ8	Oncoprotein-induced transcript 3 protein OS=Homo sapiens OX=9606 GN=OIT3	OIT3	60.021	0.898	0.855	1.034	0.728	0.867	1.084	1.057	0.864	0.784	1.292	0.954	1.046	1.563	1.535	1.132	1.131	1.068	1.036	0.76	Down	0.0022593
P05160	Coagulation factor XIII B chain OS=Homo sapiens OX=9606 GN=F13B	F13B	75.51	0.821	0.981	1.133	0.973	1.118	0.544	1.107	0.962	1.601	1.089	1.624	1.091	1.454	1.229	1.412	1.28	1.118	1.151	0.807	Down	0.040119
P02766	Transthyretin OS=Homo sapiens OX=9606 GN=TTR	TTR	15.887	0.916	0.762	1.355	1.789	1.481	0.866	0.814	0.85	0.848	1.769	1.283	1.144	1.102	2.009	1.197	1.708	1.85	1.01	0.741	Down	0.032519
Q9H4M9	EH domain-containing protein 1 OS=Homo sapiens OX=9606 GN=EHD1	EHD1	60.626	0.87	0.94	0.778	1.735	1.427	0.982	1.062	1.084	1.187	0.804	0.893	0.9	0.778	0.618	0.588	1.051	0.758	0.784	1.403	Up	0.0060214
P67936	Tropomyosin alpha-4 chain OS=Homo sapiens OX=9606 GN=TPM4	TPM4	28.521	0.985	2.232	0.538	1.446	0.866	1.362	6.306	1.091	1.517	0.719	1.115	0.628	1.167	0.494	0.924	0.632	0.638	0.99	2.237	Up	0.041637
Q9Y3L5	Ras-related protein Rap-2c OS=Homo sapiens OX=9606 GN=RAP2C	RAP2C	20.745	1.03	1.44	0.937			1.123	1.496	1.306				0.802	1.001	0.676	0.808		1.053	1.146	1.336	Up	0.026639
P62826	GTP-binding nuclear protein Ran OS=Homo sapiens OX=9606 GN=RAN	RAN	24.423				1.106	0.994				0.973	0.721	0.766					0.84			1.321	Up	0.0094601
P01024	Complement C3 OS=Homo sapiens OX=9606 GN=C3	C3	187.15	0.904	0.799	0.921	0.858	1.015	0.802	0.763	0.807	1.023	1.602	1.116	0.965	0.877	1.459	0.927	1.21	1.804	1.23	0.705	Down	0.0050388
P0DP08	Immunoglobulin heavy variable 4-38-2 OS=Homo sapiens OX=9606 GN=IGHV4-38-2	IGHV4-38-2	13.016		0.829		0.729	0.737	0.755	1.129		0.518	1.307	0.781	1.166	1.14		0.927	1.531			0.685	Down	0.023
P16284	Platelet endothelial cell adhesion molecule OS=Homo sapiens OX=9606 GN=PECAM1	PECAM1	82.521	0.99	1.687	0.763	1.445	1.211	1.186	1.54	1.041	1.484	1.102	0.959	0.817	1.239	0.622	0.783	0.799	0.81	0.859	1.42	Up	0.0061389
Q9H0X4	Protein FAM234A OS=Homo sapiens OX=9606 GN=FAM234A	FAM234A	59.659		0.871				0.681	0.569					1.207	1.269		0.887				0.631	Down	0.04952
O60242	Adhesion G protein-coupled receptor B3 OS=Homo sapiens OX=9606 GN=ADGRB3	ADGRB3	171.52				1.369	0.958				1.358	0.604	0.746					0.559			1.93	Up	0.011081
Q14344	Guanine nucleotide-binding protein subunit alpha-13 OS=Homo sapiens OX=9606 GN=GNA13	GNA13	44.049				1.613	1.183				1.13	0.674	0.736					0.781			1.792	Up	0.0087753
P23229	Integrin alpha-6 OS=Homo sapiens OX=9606 GN=ITGA6	ITGA6	126.6	1.026	1.991	0.6	1.251	1.355	0.998	1.601	0.847	1.279	0.859	0.939	0.703	1.04	0.489	0.808	0.892	0.55	1.029	1.498	Up	0.020696
O00161	Synaptosomal-associated protein 23 OS=Homo sapiens OX=9606 GN=SNAP23	SNAP23	23.354		1.612				0.988	1.692					0.581	0.891		0.794				1.894	Up	0.042918
P61981	14-3-3 protein gamma OS=Homo sapiens OX=9606 GN=YWHAG	YWHAG	28.302	0.904	1.252	0.876	1.777	1.277	0.942	1.517	0.989	1.1	0.778	1.215	0.732	1.064	0.765	0.874	0.875	0.868	1.038	1.295	Up	0.025876
P13611	Versican core protein OS=Homo sapiens OX=9606 GN=VCAN	VCAN	372.82	1.027	1.003	0.887	1.289	1.109	1.077	1.12	1.097	1.069	0.836	0.929	0.758	1.013	0.89	0.953	0.758	0.851	1.053	1.204	Up	0.0021576
Q16610	Extracellular matrix protein 1 OS=Homo sapiens OX=9606 GN=ECM1	ECM1	60.673	0.736	0.864	1.516	0.646	0.976	1.226	0.932	0.906	0.982	1.115	1.4	1.557	1.705	1.309	2.445	1.15	0.844	1.436	0.678	Down	0.01048
Q86WI1	Fibrocystin-L OS=Homo sapiens OX=9606 GN=PKHD1L1	PKHD1L1	465.73		1.258		1.645	1.468	1.018	1.278		1.419	0.988	1.388	0.927	0.839		0.806	1.26			1.303	Up	0.034819
P04075	Fructose-bisphosphate aldolase A OS=Homo sapiens OX=9606 GN=ALDOA	ALDOA	39.42	1.068	1.489	0.939	1.33	1.164	1.062	1.613	1.095	1.331	0.849	1.108	0.829	1.202	0.86	0.827	0.814	0.863	1.011	1.326	Up	0.0021991
P23528	Cofilin-1 OS=Homo sapiens OX=9606 GN=CFL1	CFL1	18.502	0.988	1.651	0.621	1.5	0.969	1.202	2.14	0.927	1.315	0.687	0.982	0.596	0.944	0.521	0.771	0.734	0.666	1.022	1.634	Up	0.0061644
P50995	Annexin A11 OS=Homo sapiens OX=9606 GN=ANXA11	ANXA11	54.389	1.003	1.604	0.769	2.123	1.047	0.844	1.972	1	1.871	0.67	0.986	0.623	0.603	0.54	0.584	0.832	0.677	0.903	1.906	Up	0.00097852
Q8IWA5	Choline transporter-like protein 2 OS=Homo sapiens OX=9606 GN=SLC44A2	SLC44A2	80.123	1.012	1.556	0.771	3.443	0.965	0.921	1.994	0.959	1.178	0.788	0.877	0.933	1.106	0.553	0.968	0.81	0.662	0.924	1.679	Up	0.033238
Q5VWQ0	Lysine-specific demethylase 9 OS=Homo sapiens OX=9606 GN=RSBN1	RSBN1	90.071				0.988	1.028				0.84	0.689	0.376					0.452			1.883	Up	0.025096
P07195	L-lactate dehydrogenase B chain OS=Homo sapiens OX=9606 GN=LDHB	LDHB	36.638		1.719				1.278	2.207					1.05	1.156		1.037				1.605	Up	0.049722
P14770	Platelet glycoprotein IX OS=Homo sapiens OX=9606 GN=GP9	GP9	19.046	1.221	1.05	1.241	1.41	1.65	1.114	1.764	0.938	1.775	0.983	1.052	0.954	1.877	0.79	1.079	0.885	0.993	0.784	1.294	Up	0.034755
P21926	CD9 antigen OS=Homo sapiens OX=9606 GN=CD9	CD9	25.416	0.957	2.203	0.672	2.197	1.186	0.932	1.996	1.04	1.652	0.66	0.869	0.712	0.777	0.398	0.595	0.713	0.54	1.272	1.964	Up	0.0025574
Q76LX8	A disintegrin and metalloproteinase with thrombospondin motifs 13 OS=Homo sapiens OX=9606 GN=ADAMTS13	ADAMTS13	153.6	0.79	0.868	1.047	0.693	0.9	0.942	0.92	0.643	0.718	1.573	0.836	0.996	0.859	1.383	1.29	1.004	1.059	1.192	0.738	Down	0.0046031
P68366	Tubulin alpha-4A chain OS=Homo sapiens OX=9606 GN=TUBA4A	TUBA4A	49.924		1.61				1.299	1.506					0.769	1.109		1.114				1.476	Up	0.044536
P08567	Pleckstrin OS=Homo sapiens OX=9606 GN=PLEK	PLEK	40.124	1.376	1.613	1.064	1.186	1.11	1.058	1.513	1.083	1.366	0.882	0.928	0.693	0.943	0.729	0.768	0.921	0.784	1.489	1.397	Up	0.001761
P08758	Annexin A5 OS=Homo sapiens OX=9606 GN=ANXA5	ANXA5	35.936	1.057	1.722	0.759	1.743	0.829	1.354	2.594	0.993	1.498	0.764	0.799	0.776	1.146	0.678	0.877	0.6	0.827	1.105	1.657	Up	0.0081238
P01042	Kininogen-1 OS=Homo sapiens OX=9606 GN=KNG1	KNG1	71.957	0.975	0.731	1.123	1.166	0.887	0.853	0.998	0.704	1.064	1.264	1.348	0.836	1.579	1.268	1.191	1.608	1.176	1.046	0.751	Down	0.0061975
Q8WZ69	Putative uncharacterized protein C11orf40 OS=Homo sapiens OX=9606 GN=C11orf40	C11orf40	24.619	1.43	1.028	2.141	0.872	1.065	0.807	0.777	1.04	1.36	0.692	0.687	0.601	0.502	1.425	0.809	0.865	1.075	0.762	1.418	Up	0.034985
Q15404	Ras suppressor protein 1 OS=Homo sapiens OX=9606 GN=RSU1	RSU1	31.54	1.176	1.732	0.812	1.147	1.102	1	1.532	0.986	1.381	0.646	0.928	0.605	0.792	0.704	0.746	0.84	0.771	1.026	1.54	Up	0.00049749
P01860	Immunoglobulin heavy constant gamma 3 OS=Homo sapiens OX=9606 GN=IGHG3	IGHG3	41.287	0.918	0.972	0.761	0.93	0.844	0.693	0.646	0.692	1.114	1.584	1.668	1.115	0.981	0.881	1.486	1.312	0.966	0.791	0.702	Down	0.0072757
Q92496	Complement factor H-related protein 4 OS=Homo sapiens OX=9606 GN=CFHR4	CFHR4	65.35	0.672	0.561	0.753	0.356	1.238	0.582	0.751	0.855	0.744	2.571	0.891	0.553	1.152	1.645	0.77	0.989	1.203	0.654	0.624	Down	0.048902
Q15485	Ficolin-2 OS=Homo sapiens OX=9606 GN=FCN2	FCN2	34.001	0.956	1.102	0.679	0.886	0.834	0.634	1.37	1.048	2.91	0.663	0.933	0.604	0.964	0.568	0.808	0.8	0.727	0.522	1.581	Up	0.042196
P12429	Annexin A3 OS=Homo sapiens OX=9606 GN=ANXA3	ANXA3	36.375	1.098	1.493	0.848	1.525	1.12	0.97	2.217	1.265	1.34	0.692	0.782	0.465	0.748	0.752	0.573	0.749	0.719	1.062	1.815	Up	0.000196814
A0A0C4DH67	Immunoglobulin kappa variable 1-8 OS=Homo sapiens OX=9606 GN=IGKV1-8	IGKV1-8	12.537	0.869	1.9	0.55	0.949	1.059	1.275	1.472	1.254	0.748	3.908	1.062	1.693	2.113	2.348	2.465	0.9	1.319	3.189	0.53	Down	0.0113977
P63267	"""Actin, gamma-enteric smooth muscle OS=Homo sapiens OX=9606 GN=ACTG2"""	ACTG2	41.876	1.345	1.371	0.847	1.452	1.091	1.184	1.894	0.882	1.306	0.921	1.067	0.676	1.122	0.742	0.898	0.774	0.827	1.098	1.4	Up	0.0064998
Q14533	"""Keratin, type II cuticular Hb1 OS=Homo sapiens OX=9606 GN=KRT81"""	KRT81	54.928		0.635				0.931	0.652					1.114	1.009		1.151				0.677	Down	0.035698
Q8NDA2	Hemicentin-2 OS=Homo sapiens OX=9606 GN=HMCN2	HMCN2	541.97	0.802	0.716	0.845	0.925	0.801	0.843	0.609	0.726	0.78	1.224	1.284	1.303	1.082	1.446	0.894	1.05	1.218	1.046	0.668	Down	4.9854e-06
P30041	Peroxiredoxin-6 OS=Homo sapiens OX=9606 GN=PRDX6	PRDX6	25.035	0.825	1.263	0.653	1.712	1.16	1.036	2.024	0.961	1.182	0.691	0.898	0.956	0.827	0.494	0.85	0.59	1.003	0.721	1.539	Up	0.0111037
P63104	14-3-3 protein zeta/delta OS=Homo sapiens OX=9606 GN=YWHAZ	YWHAZ	27.745	1.066	1.687	0.707	1.616	1.289	1.236	2.085	1.02	1.467	0.776	1.003	0.71	1.036	0.515	0.912	0.889	0.734	0.974	1.613	Up	0.0030179
P25789	Proteasome subunit alpha type-4 OS=Homo sapiens OX=9606 GN=PSMA4	PSMA4	29.483		0.803				0.617	0.815					1.342	1.43		1.903				0.478	Down	0.0063952
P62937	Peptidyl-prolyl cis-trans isomerase A OS=Homo sapiens OX=9606 GN=PPIA	PPIA	18.012	0.938	1.608	0.8	2.34	1.328	0.932	1.936	1.032	1.521	1.195	1.102	0.533	1.272	0.645	0.59	0.72	0.848	1.001	1.573	Up	0.0162198
Q15833	Syntaxin-binding protein 2 OS=Homo sapiens OX=9606 GN=STXBP2	STXBP2	66.452		1.441		2.654	1.132	1.072	1.587		1.349	0.854	0.994	0.625	0.757		0.87	0.886			1.852	Up	0.0029581
P0C0L4	Complement C4-A OS=Homo sapiens OX=9606 GN=C4A	C4A	192.78	0.632	1.069	0.964	0.559	0.588	0.424	0.833	0.663	0.631	1.288	0.937	1.076	1.251	2.407	0.953	0.945	1.56	0.793	0.568	Down	0.0019377
P17931	Galectin-3 OS=Homo sapiens OX=9606 GN=LGALS3	LGALS3	26.152				2.338	1.432				1.222	1.023	0.807					0.851			1.862	Up	0.047715
Q9UPN3	"""Microtubule-actin cross-linking factor 1, isoforms 1/2/3/5 OS=Homo sapiens OX=9606 GN=MACF1"""	MACF1	838.3	1.638		1.443					1.165						2.128			2.782	2.77	0.553	Down	0.0111172
P62873	Guanine nucleotide-binding protein G(I)/G(S)/G(T) subunit beta-1 OS=Homo sapiens OX=9606 GN=GNB1	GNB1	37.377		1.59		4.419	1.652	1.592	2.355		1.198	1.099	0.892	0.84	0.982		1.159	0.714			2.252	Up	0.0047642
Q9Y624	Junctional adhesion molecule A OS=Homo sapiens OX=9606 GN=F11R	F11R	32.583	1.108	1.346	0.722	1.866	1.302	0.875	1.523	1.239	1.408	0.904	1.233	0.708	0.72	0.564	0.736	1.208	0.83	0.905	1.459	Up	0.0103017
Q9Y490	Talin-1 OS=Homo sapiens OX=9606 GN=TLN1	TLN1	269.76	1.125	1.771	0.669	1.284	1.14	1.077	1.9	0.875	1.511	0.706	1.118	0.72	1.444	0.808	0.838	0.739	0.742	1.036	1.393	Up	0.037298
Q13103	Secreted phosphoprotein 24 OS=Homo sapiens OX=9606 GN=SPP2	SPP2	24.337	0.922	0.619	0.83	0.735	0.815	0.782	1.386	0.878	1.288	1.276	1.129	0.879	1.346	1.316	0.754	1.375	1.368	1.14	0.78	Down	0.033116
Q96CX2	BTB/POZ domain-containing protein KCTD12 OS=Homo sapiens OX=9606 GN=KCTD12	KCTD12	35.7	0.807	2.463	0.875	0.566	0.675	0.746	1.298	0.685	0.508	1.189	1.54	0.751	1.902	1.153	1.31	1.921	0.887	2.39	0.661	Down	0.033657
P05154	Plasma serine protease inhibitor OS=Homo sapiens OX=9606 GN=SERPINA5	SERPINA5	45.674	0.899	1.211	0.846	1.194	0.867	0.831	0.973	1.057	1.256	1.084	1.851	1.547	1.341	1.116	1.282	1.095	1.228	1.287	0.772	Down	0.0055794
P09525	Annexin A4 OS=Homo sapiens OX=9606 GN=ANXA4	ANXA4	35.882	0.969	1.747	0.653	2.687	0.708	0.696	1.744	1.521	1.726	0.528	0.781	0.646	0.596	0.627	0.495	0.397	0.627	0.986	2.191	Up	0.0021169
P16671	Platelet glycoprotein 4 OS=Homo sapiens OX=9606 GN=CD36	CD36	53.053	1.113	1.351	0.898	1.644	1.062	1.496	1.548	0.962	1.645	1.024	1.135	1.173	0.941	0.532	0.735	1.004	1.027	0.663	1.423	Up	0.0085591
P48509	CD151 antigen OS=Homo sapiens OX=9606 GN=CD151	CD151	28.295	0.97	1.358	0.628	1.076	1.085	0.827	1.474	0.826	1.739	0.502	0.752	0.693	0.981	0.321	0.808	0.584	0.721	0.899	1.594	Up	0.0085394
P05067	Amyloid-beta A4 protein OS=Homo sapiens OX=9606 GN=APP	APP	86.942	1.043	1.067	0.828	1.122	1.316	1.046	1.323	1.048	1.188	0.735	0.964	0.772	1.061	0.737	0.89	0.936	0.864	0.735	1.297	Up	0.00113512
P04632	Calpain small subunit 1 OS=Homo sapiens OX=9606 GN=CAPNS1	CAPNS1	28.315		1.788				1.24	1.778					0.9	1.065		0.856				1.704	Up	0.0192173
P31947	14-3-3 protein sigma OS=Homo sapiens OX=9606 GN=SFN	SFN	27.774	1.06	1.283	0.722	1.498	1.564	1.229	1.357	1.073	1.198	0.849	0.994	0.633	1.244	0.905	0.791	1.075	1.101	0.893	1.295	Up	0.024257
P78417	Glutathione S-transferase omega-1 OS=Homo sapiens OX=9606 GN=GSTO1	GSTO1	27.566		1.797				0.996	1.772					0.757	0.59		0.711				2.218	Up	0.021161
P00742	Coagulation factor X OS=Homo sapiens OX=9606 GN=F10	F10	54.731	0.884	0.857	1.184	0.875	0.913	0.825	0.816	0.77	0.99	1.256	1.36	1.094	1.002	1.641	1.298	1.326	1.628	1.278	0.683	Down	4.2732e-05
P15529	Membrane cofactor protein OS=Homo sapiens OX=9606 GN=CD46	CD46	43.747				1.555	1.239				1.466	0.962	1.073					1.021			1.394	Up	0.0118777
P05106	Integrin beta-3 OS=Homo sapiens OX=9606 GN=ITGB3	ITGB3	87.057	0.975	1.992	0.665	1.605	1.238	1.041	1.928	0.902	1.484	0.711	0.941	0.65	1.037	0.524	0.789	0.882	0.64	1.203	1.604	Up	0.0097588
Q5T0W9	Protein FAM83B OS=Homo sapiens OX=9606 GN=FAM83B	FAM83B	114.8	0.684		0.716					0.728						0.913			1.011	1.036	0.719	Down	0.00156234
P27105	Erythrocyte band 7 integral membrane protein OS=Homo sapiens OX=9606 GN=STOM	STOM	31.73	0.817	2.011	0.816	1.874	1.001	0.959	1.54	0.794	1.476	0.75	0.88	0.792	0.943	0.542	0.85	0.658	0.897	1.09	1.525	Up	0.0174985
P05546	Heparin cofactor 2 OS=Homo sapiens OX=9606 GN=SERPIND1	SERPIND1	57.07	0.997	0.98	1.118	1.261	1.05	1.014	0.736	0.895	1.499	1.81	1.362	1.163	1.954	1.778	1.521	1.198	1.254	1.107	0.726	Down	0.0050424
Q9Y6C2	EMILIN-1 OS=Homo sapiens OX=9606 GN=EMILIN1	EMILIN1	106.69	0.706	0.957	0.736	0.782	0.943	1.204	1.021	0.933	0.905	1.147	1.248	1.051	1.332	0.771	1.373	1.007	0.944	1.126	0.819	Down	0.02866
Q99436	Proteasome subunit beta type-7 OS=Homo sapiens OX=9606 GN=PSMB7	PSMB7	29.965		0.724		0.892	1.009	0.78	0.969		0.739	1.767	1.319	1.151	0.958		1.789	0.894			0.649	Down	0.0131838

## Sheet: Table S6
Table S6. Differentially expressed proteins derived from Ca group verus Cys group.
Protein accession	Protein description	Gene name	MW [kDa]	Cys_1	Cys_2	Cys_3	Cys_4	Cys_5	Cys_6	Cys_7	Cys_8	Cys_9	Ca_1	Ca_2	Ca_3	Ca_4	Ca_5	Ca_6	Ca_7	Ca_8	Ca_9	Ca/Cys Ratio	Regulated Type	Ca/Cys P value
P01019	Angiotensinogen OS=Homo sapiens OX=9606 GN=AGT	AGT	53.154	0.883	0.835	1.031	1.358	1.44	1.26	1.331	1.478	0.883	0.676	1.612	0.561	0.585	0.77	0.853	0.724	0.791	0.746	0.697	Down	0.0081156
Q96T88	E3 ubiquitin-protein ligase UHRF1 OS=Homo sapiens OX=9606 GN=UHRF1	UHRF1	89.813				0.547	0.718				0.647	1.586	2.577	2.493							3.481	Up	0.0021792
Q96F81	Protein dispatched homolog 1 OS=Homo sapiens OX=9606 GN=DISP1	DISP1	170.93	1.027		0.935					1.318						0.688			0.88	0.678	0.685	Down	0.047583
P01876	Immunoglobulin heavy constant alpha 1 OS=Homo sapiens OX=9606 GN=IGHA1	IGHA1	37.654	0.907	0.912	0.699	1.085	1.105	0.72	0.81	1.041	0.813	1.144	0.875	1.072	1.128	1.629	1.432	1.323	0.854	1.114	1.306	Up	0.0110751
P02452	Collagen alpha-1(I) chain OS=Homo sapiens OX=9606 GN=COL1A1	COL1A1	138.94	0.814	1.221	2.182	1.09	1.393	1.121	1.189	1.034	1.094	0.889	0.811	0.792	0.997	1.093	1.024	0.91	0.912	0.948	0.752	Down	0.024116
Q9P0K7	Ankycorbin OS=Homo sapiens OX=9606 GN=RAI14	RAI14	110.04				0.905	0.831				0.964	1.31	1.05	1.078							1.273	Up	0.043683
P02042	Hemoglobin subunit delta OS=Homo sapiens OX=9606 GN=HBD	HBD	16.055	0.781	1.301	0.474	0.734	0.791	0.757	1.489	0.71	0.911	1.301	2.425	1.312	1.554	0.899	2.239	1.441	1.243	0.556	1.632	Up	0.025037
P61626	Lysozyme C OS=Homo sapiens OX=9606 GN=LYZ	LYZ	16.537	0.942	1.089	1.006	1.588	1.127	1.038	1.453	0.864	0.946	0.817	0.996	0.753	1.028	0.92	1.007	1.031	0.963	0.726	0.82	Down	0.035375
Q5JZY3	Ephrin type-A receptor 10 OS=Homo sapiens OX=9606 GN=EPHA10	EPHA10	109.71		0.772				0.597	0.714						0.462		0.514	0.373			0.648	Down	0.022538
P15169	Carboxypeptidase N catalytic chain OS=Homo sapiens OX=9606 GN=CPN1	CPN1	52.286	0.926	0.805	0.809	0.655	0.812	0.877	0.817	1.13	1.337	1.261	1.084	1.478	1.019	1.063	1.161	1.192	1.002	0.905	1.244	Up	0.0156437
Q86UP2	Kinectin OS=Homo sapiens OX=9606 GN=KTN1	KTN1	156.27		0.711		0.885	0.74	0.382	0.514		0.985	3.687	1.297	1.057	1.145		1.557	0.602			2.216	Up	0.036182
Q9UEW3	Macrophage receptor MARCO OS=Homo sapiens OX=9606 GN=MARCO	MARCO	52.657	0.701	0.74	0.784	0.996	0.946	0.972	1.064	1.084	1.167	0.82	1.013	1.409	1.165	1.155	1.603	0.959	1.053	1.257	1.234	Up	0.037038
P10643	Complement component C7 OS=Homo sapiens OX=9606 GN=C7	C7	93.517	0.881	0.656	0.86	1.537	0.703	0.838	0.774	0.959	0.939	0.865	1.417	1.343	1.311	1.104	0.858	0.842	1.121	2.655	1.414	Up	0.048116
P55157	Microsomal triglyceride transfer protein large subunit OS=Homo sapiens OX=9606 GN=MTTP	MTTP	99.35				2.307	1.952				1.137	0.81	0.525	0.813							0.398	Down	0.02536
Q04756	Hepatocyte growth factor activator OS=Homo sapiens OX=9606 GN=HGFAC	HGFAC	70.681	1.138	0.941	1.078	1.553	1.098	1.137	1.385	1.682	0.914	0.737	0.843	1.145	0.916	1.156	0.866	1.028	1.005	0.969	0.793	Down	0.020424
Q96DT5	"""Dynein heavy chain 11, axonemal OS=Homo sapiens OX=9606 GN=DNAH11"""	DNAH11	520.36		1.543		1.117	3.027	1.565	1.289		2.054	1.183	0.427	0.962	1.17		1.536	1.005			0.593	Down	0.043117
P19013	"""Keratin, type II cytoskeletal 4 OS=Homo sapiens OX=9606 GN=KRT4"""	KRT4	57.285		0.991		0.722	1.022	0.874	0.736		1.137	1.134	1.192	1.052	0.985		1.894	1.442			1.404	Up	0.024543
P08648	Integrin alpha-5 OS=Homo sapiens OX=9606 GN=ITGA5	ITGA5	114.54		1.891				1.327	1.818						1.126		1.034	1.128			0.653	Down	0.023016
P02749	Beta-2-glycoprotein 1 OS=Homo sapiens OX=9606 GN=APOH	APOH	38.298	0.913	0.958	2.853	1.25	1.322	0.876	0.878	0.89	0.898	0.946	0.793	0.652	0.644	0.861	0.867	0.757	0.865	0.847	0.667	Down	0.03892
P46531	Neurogenic locus notch homolog protein 1 OS=Homo sapiens OX=9606 GN=NOTCH1	NOTCH1	272.5		1.323		2.691	1.316	1.138	1.378		1.805	1.323	0.74	0.92	1.151		1.099	1.044			0.65	Down	0.0243
Q06033	Inter-alpha-trypsin inhibitor heavy chain H3 OS=Homo sapiens OX=9606 GN=ITIH3	ITIH3	99.848	0.846	0.844	0.777	0.982	0.763	0.913	0.862	0.898	0.829	2.006	1.48	1.691	1.198	1.917	1.289	0.844	0.889	1.144	1.615	Up	0.0026386
P07360	Complement component C8 gamma chain OS=Homo sapiens OX=9606 GN=C8G	C8G	22.277	0.872	0.73	0.679	0.962	0.821	0.884	0.847	0.837	0.772	0.715	1.376	1.25	1.312	1.173	0.861	0.808	0.898	2.961	1.533	Up	0.048675
P02461	Collagen alpha-1(III) chain OS=Homo sapiens OX=9606 GN=COL3A1	COL3A1	138.56	1.012	1.168	1.181	1.162	1.886	1.15	1.253	1.231	1.092	0.671	0.896	0.966	1.229	0.979	1.115	0.945	1.128	0.927	0.795	Down	0.0142435
Q9UK61	Protein TASOR OS=Homo sapiens OX=9606 GN=FAM208A	FAM208A	189.03	1.565		1.322					1.849						4.243			4.372	4.678	2.807	Up	0.00050093
Q8NG84	Olfactory receptor 2AK2 OS=Homo sapiens OX=9606 GN=OR2AK2	OR2AK2	37.763	1.693		0.858	1.23	0.704			1.541	1.213	0.307	0.816	0.571		1.088			1.086	0.406	0.59	Down	0.043444
P12109	Collagen alpha-1(VI) chain OS=Homo sapiens OX=9606 GN=COL6A1	COL6A1	108.53	1.036	1.347	1.123	0.972	1.685	1.365	1.189	1.238	1.309	0.783	0.945	0.886	1.409	0.946	1.243	1.212	0.935	0.837	0.816	Down	0.027601
P06310	Immunoglobulin kappa variable 2-30 OS=Homo sapiens OX=9606 GN=IGKV2-30	IGKV2-30	13.185	1.614	1.102	1.318	1.699	0.532	1.72	4.819	1.721	0.538	0.458	0.443	0.592	1.748	0.873	1.236	1.096	0.52	0.439	0.492	Down	0.040001
O00139	Kinesin-like protein KIF2A OS=Homo sapiens OX=9606 GN=KIF2A	KIF2A	79.954		1.229				1.113	1.363						0.746		0.929	0.897			0.694	Down	0.0150991
Q6NUP7	Serine/threonine-protein phosphatase 4 regulatory subunit 4 OS=Homo sapiens OX=9606 GN=PPP4R4	PPP4R4	99.451		1.037				1.18	1.999						0.514		0.784	0.627			0.457	Down	0.032222
O94885	SAM and SH3 domain-containing protein 1 OS=Homo sapiens OX=9606 GN=SASH1	SASH1	136.65				1.154	1.127				1.189	4.124	3.496	3.396							3.175	Up	5.5419e-05
O14791	Apolipoprotein L1 OS=Homo sapiens OX=9606 GN=APOL1	APOL1	43.974	1.176	0.921	1.085	1.36	1.228	1.224	1.429	1.767	0.968	0.481	0.575	0.85	0.801	0.874	0.741	0.974	1.079	0.925	0.654	Down	0.00107806
P62753	40S ribosomal protein S6 OS=Homo sapiens OX=9606 GN=RPS6	RPS6	28.68	1		1.155					1.031						0.871			0.875	0.726	0.776	Down	0.027685
Q9UK55	Protein Z-dependent protease inhibitor OS=Homo sapiens OX=9606 GN=SERPINA10	SERPINA10	50.706	0.955		0.879	0.748	1.249			0.865	0.897	1.73	1.237	1.129		1.296			1.153	1.07	1.362	Up	0.0108601
P05164	Myeloperoxidase OS=Homo sapiens OX=9606 GN=MPO	MPO	83.868	0.583	0.607	0.868	0.896	0.584	0.671	2.636	0.527	0.873	1.499	4.161	1.87	1.573	1.24	0.986	0.728	0.866	1.084	1.699	Up	0.040699
P49747	Cartilage oligomeric matrix protein OS=Homo sapiens OX=9606 GN=COMP	COMP	82.86	0.748	1.537	1.118	1.094	1.343	1.286	1.472	0.826	1.97	0.965	0.902	0.833	1.208	1.066	0.784	1.269	0.77	0.77	0.752	Down	0.044525
P15090	"""Fatty acid-binding protein, adipocyte OS=Homo sapiens OX=9606 GN=FABP4"""	FABP4	14.719	0.885	1.806	1.22	1.271	1.23	1.622	1.111	0.825	0.864	0.697	1.1	0.947	1.212	0.717	0.686	0.785	0.971	0.728	0.724	Down	0.016545
P02776	Platelet factor 4 OS=Homo sapiens OX=9606 GN=PF4	PF4	10.845	0.921		0.861					1.17						1.423			1.443	1.946	1.63	Up	0.024364
P00488	Coagulation factor XIII A chain OS=Homo sapiens OX=9606 GN=F13A1	F13A1	83.266	0.781	1.029	1.536	0.923	1.067	1.255	1.015	0.843	0.819	0.76	0.689	1.008	0.744	0.746	0.825	0.968	0.735	0.566	0.76	Down	0.0110359
P06396	Gelsolin OS=Homo sapiens OX=9606 GN=GSN	GSN	85.696	1.107	1.317	0.939	1.585	0.927	1.104	1.375	0.99	1.279	1.129	0.855	0.968	0.975	0.801	0.78	1.239	0.921	0.922	0.809	Down	0.0194849
Q92954	Proteoglycan 4 OS=Homo sapiens OX=9606 GN=PRG4	PRG4	151.06	1.114	0.827	0.675	0.593	0.892	1.371	1.011	0.757	1.189	1.159	1.2	1.003	1.643	1.025	1.039	1.13	1.286	1.105	1.256	Up	0.029444
P49281	Natural resistance-associated macrophage protein 2 OS=Homo sapiens OX=9606 GN=SLC11A2	SLC11A2	62.265				0.346	0.37				0.379	1.592	2.357	2.158							5.577	Up	0.000155754
P07602	Prosaposin OS=Homo sapiens OX=9606 GN=PSAP	PSAP	58.112		1.231		1.533	1.775	1.034	1.349		1.69	1.323	1.205	1.054	0.89		0.964	1.03			0.751	Down	0.02164
P84074	Neuron-specific calcium-binding protein hippocalcin OS=Homo sapiens OX=9606 GN=HPCA	HPCA	22.427		1.627				1.32	1.384						1.078		0.988	1.142			0.741	Down	0.0172814
A6NGU5	Putative glutathione hydrolase 3 proenzyme OS=Homo sapiens OX=9606 GN=GGT3P	GGT3P	61.501	1.019		0.94					0.853						1.124			1.228	1.58	1.398	Up	0.045704
P23467	Receptor-type tyrosine-protein phosphatase beta OS=Homo sapiens OX=9606 GN=PTPRB	PTPRB	224.3	1.301	1.405	1.111	1.427	1.52	1.254	1.274	1.014	1.299	1.166	0.906	0.953	1.022	0.899	0.925	1.07	1.115	0.769	0.76	Down	0.00030252
P46781	40S ribosomal protein S9 OS=Homo sapiens OX=9606 GN=RPS9	RPS9	22.591				1.178	1.239				1.029	0.345	0.406	0.335							0.315	Down	0.000141995
P02679	Fibrinogen gamma chain OS=Homo sapiens OX=9606 GN=FGG	FGG	51.511	0.521	0.608	0.997	0.769	0.497	0.715	0.397	0.677	0.477	1.428	2.188	2.044	0.829	2.855	1.491	0.345	0.515	2.743	2.552	Up	0.0166981
P01031	Complement C5 OS=Homo sapiens OX=9606 GN=C5	C5	188.3	0.91	0.714	0.849	1.154	0.848	0.87	0.828	0.905	1.046	1.122	1.429	1.244	1.148	1.338	1.148	0.912	0.994	2.594	1.468	Up	0.0097792
A0A075B6I0	Immunoglobulin lambda variable 8-61 OS=Homo sapiens OX=9606 GN=IGLV8-61	IGLV8-61	12.814	0.981	1.531	0.817	1.894	0.997	1.089	1.841	1.937	0.703	0.771	0.665	0.798	0.665	1.3	0.81	0.839	0.828	0.512	0.61	Down	0.008639
P02675	Fibrinogen beta chain OS=Homo sapiens OX=9606 GN=FGB	FGB	55.928	0.632	0.683	1.101	0.825	0.557	0.79	0.512	0.776	0.575	1.36	1.882	1.668	0.858	2.84	1.514	0.468	0.626	2.707	2.158	Up	0.0166575
P02741	C-reactive protein OS=Homo sapiens OX=9606 GN=CRP	CRP	25.038	0.552		0.442	0.351	0.848			0.345	0.562	8.289	3.606	1.28		2.344			0.39	1.843	5.726	Up	0.0190559
P06681	Complement C2 OS=Homo sapiens OX=9606 GN=C2	C2	83.267	0.969		1.043	1.041	0.921			0.981	0.899	1.416	1.195	1.367		1.391			1.091	1.086	1.289	Up	0.00123595
P28906	Hematopoietic progenitor cell antigen CD34 OS=Homo sapiens OX=9606 GN=CD34	CD34	40.716	1.082	1.408	1.373	1.46	1.702	1.213	0.992	0.941	1.31	0.863	0.929	0.892	1.2	0.609	0.677	1.104	1.054	0.633	0.693	Down	0.0024624
P01766	Immunoglobulin heavy variable 3-13 OS=Homo sapiens OX=9606 GN=IGHV3-13	IGHV3-13	12.506	1.167	1.177	0.781	1.444	1.028	1.222	1.364	1.367	0.793	0.967	0.781	0.809	0.823	1.033	0.949	0.892	0.668	0.738	0.741	Down	0.0052007
P07357	Complement component C8 alpha chain OS=Homo sapiens OX=9606 GN=C8A	C8A	65.163	0.918	0.792	0.878	1.22	0.8	0.959	0.816	0.952	0.98	1.106	1.21	1.112	1.252	1.099	0.876	1.392	0.974	1.941	1.318	Up	0.0095594
A0A0J9YX35	Immunoglobulin heavy variable 3-64D OS=Homo sapiens OX=9606 GN=IGHV3-64D	IGHV3-64D	12.822	0.856	1.096	0.705	1.745	0.961	0.83	2.844	1.335	0.795	0.545	0.782	0.895	0.818	1.072	0.66	0.599	0.717	1.079	0.642	Down	0.04616
P01011	Alpha-1-antichymotrypsin OS=Homo sapiens OX=9606 GN=SERPINA3	SERPINA3	47.65	0.786	0.738	1.065	1.144	0.838	0.936	0.818	1.03	0.792	1.378	1.076	1.286	0.818	1.791	1.162	0.978	0.93	1.395	1.327	Up	0.0130171
P12259	Coagulation factor V OS=Homo sapiens OX=9606 GN=F5	F5	251.7	1.044	0.897	0.824	0.858	0.8	1.112	0.75	0.961	1.117	1.478	1.401	1.022	0.842	1.431	1.308	0.836	0.897	1.442	1.274	Up	0.031905
Q9BUN1	Protein MENT OS=Homo sapiens OX=9606 GN=MENT	MENT	36.769	1.109	1.085	1.509	2.119	1.604	0.962	0.958	1.08	1.576	0.687	0.974	1.367	1.056	0.596	0.766	1.178	1.136	1.013	0.731	Down	0.029839
P06727	Apolipoprotein A-IV OS=Homo sapiens OX=9606 GN=APOA4	APOA4	45.398	1.187	0.757	2.211	0.448	1.39	0.898	0.514	0.866	0.556	0.365	0.509	0.443	0.571	0.645	0.591	0.536	0.904	0.53	0.577	Down	0.030101
A0A075B6H9	Immunoglobulin lambda variable 4-69 OS=Homo sapiens OX=9606 GN=IGLV4-69	IGLV4-69	12.773	1.338	1.807	1.059	1.195	0.703	1.098	2.166	1.624	0.856	0.555	0.84	0.746	0.693	0.88	0.886	1.088	0.642	0.992	0.618	Down	0.0057571
Q8WXI7	Mucin-16 OS=Homo sapiens OX=9606 GN=MUC16	MUC16	1519.2	0.516	0.349	0.561	0.967	0.822	0.37	0.443	0.74	0.758	3.996	2.077	1.029	0.606	2.73	0.687	0.392	1.244	0.668	2.43	Up	0.037758
Q9H0X4	Protein FAM234A OS=Homo sapiens OX=9606 GN=FAM234A	FAM234A	59.659		0.871				0.681	0.569						1.535		1.455	1.384			2.062	Up	0.0043581
Q02817	Mucin-2 OS=Homo sapiens OX=9606 GN=MUC2	MUC2	540.29	0.878	1.348	1.363	1.607	1.112	2.259	0.789	1.409	1.178	0.558	0.586	0.614	1.62	0.699	0.723	1.064	0.82	0.637	0.613	Down	0.005036
P12111	Collagen alpha-3(VI) chain OS=Homo sapiens OX=9606 GN=COL6A3	COL6A3	343.67	1.099	1.207	1.1	0.876	1.486	1.262	1.055	1.272	1.109	0.791	0.755	0.667	1.213	1.001	1.088	0.993	0.94	0.859	0.794	Down	0.0090951
Q16610	Extracellular matrix protein 1 OS=Homo sapiens OX=9606 GN=ECM1	ECM1	60.673	0.736	0.864	1.516	0.646	0.976	1.226	0.932	0.906	0.982	0.71	0.76	0.95	0.669	0.839	0.689	0.736	0.749	0.734	0.778	Down	0.032615
P08727	"""Keratin, type I cytoskeletal 19 OS=Homo sapiens OX=9606 GN=KRT19"""	KRT19	44.105	1.45	1.904	0.8	1.361	0.862	1.66	0.927	1.55	1.266	0.772	0.489	0.73	1.243	1.087	0.83	1.887	0.65	0.726	0.714	Down	0.041735
P02768	Serum albumin OS=Homo sapiens OX=9606 GN=ALB	ALB	69.366	0.773	0.873	1.068	2.505	1.36	1.152	0.861	0.786	0.954	0.815	0.804	0.652	0.665	0.762	0.953	0.828	0.846	0.745	0.684	Down	0.037741
P69892	Hemoglobin subunit gamma-2 OS=Homo sapiens OX=9606 GN=HBG2	HBG2	16.126	0.439	0.555	0.386	0.604	0.668	0.628	1.105	0.441	0.708	0.731	2.671	0.685	1.156	1.03	2.214	0.804	0.457	0.518	1.855	Up	0.047503
Q05707	Collagen alpha-1(XIV) chain OS=Homo sapiens OX=9606 GN=COL14A1	COL14A1	193.51	1.033	1.236	1.013	1.66	0.998	0.864	1.305	1.82	0.985	1.491	0.897	0.907	0.919	0.946	0.782	0.972	0.745	0.754	0.771	Down	0.035459
Q96GP6	Scavenger receptor class F member 2 OS=Homo sapiens OX=9606 GN=SCARF2	SCARF2	92.478	0.636	1.332	2.72	1.088	1.625	1.115	1.158	0.918	1.538	0.921	0.819	0.67	0.928	1.121	0.983	1.028	0.681	0.951	0.668	Down	0.042897
P21741	Midkine OS=Homo sapiens OX=9606 GN=MDK	MDK	15.585	1.35	1.742	0.996			1.44	1.752	1.19					0.996	0.839	1.167	1.074	0.842	0.566	0.647	Down	0.0097216
P20742	Pregnancy zone protein OS=Homo sapiens OX=9606 GN=PZP	PZP	163.86	0.823	0.631	1.304	0.891	0.856	0.665	0.412	1.074	0.601	1.04	1.191	1.176	1.075	1.293	1.655	0.644	1.307	1.258	1.466	Up	0.0114968
P01860	Immunoglobulin heavy constant gamma 3 OS=Homo sapiens OX=9606 GN=IGHG3	IGHG3	41.287	0.918	0.972	0.761	0.93	0.844	0.693	0.646	0.692	1.114	0.894	0.752	1.174	1.113	1.917	1.584	1.133	0.729	1.239	1.392	Up	0.0267
P0DP04	Immunoglobulin heavy variable 3-43D OS=Homo sapiens OX=9606 GN=IGHV3-43D	IGHV3-43D	13.017	0.99	1.1	0.697	1.814	1.031	1.046	1.624	1.575	0.893	0.581	0.563	1.226	0.828	1.296	0.73	0.775	0.809	0.996	0.725	Down	0.04146
P02671	Fibrinogen alpha chain OS=Homo sapiens OX=9606 GN=FGA	FGA	94.972	0.643	0.675	1.266	0.622	0.616	0.871	0.48	0.729	0.546	1.191	2.015	1.86	0.709	2.936	1.48	0.389	0.532	1.937	2.024	Up	0.045939
Q9UPN3	"""Microtubule-actin cross-linking factor 1, isoforms 1/2/3/5 OS=Homo sapiens OX=9606 GN=MACF1"""	MACF1	838.3	1.638		1.443					1.165						2.236			2.007	2.059	1.484	Up	0.018202
P15104	Glutamine synthetase OS=Homo sapiens OX=9606 GN=GLUL	GLUL	42.064		0.752		0.96	0.97	0.696	0.817		0.868	1.346	1.081	1.006	0.83		1.242	0.874			1.26	Up	0.040282
P0C0L5	Complement C4-B OS=Homo sapiens OX=9606 GN=C4B	C4B	192.75	0.902	0.783	0.667	0.541	0.785	0.805	0.977	0.833	0.721	1.485	2.118	1.422	0.777	1.231	1.321	0.606	0.859	0.945	1.535	Up	0.021904
Q8N2S1	Latent-transforming growth factor beta-binding protein 4 OS=Homo sapiens OX=9606 GN=LTBP4	LTBP4	173.43	1.213	1.23	0.948	1.297	0.995	0.977	1.116	1.246	1.28	1.197	0.896	1.089	1.018	0.72	0.935	1.105	0.725	0.562	0.801	Down	0.0190184
P01903	"""HLA class II histocompatibility antigen, DR alpha chain OS=Homo sapiens OX=9606 GN=HLA-DRA"""	HLA-DRA	28.607	0.692		0.843					0.708						2.626			1.048	1.532	2.321	Up	0.047365
P05154	Plasma serine protease inhibitor OS=Homo sapiens OX=9606 GN=SERPINA5	SERPINA5	45.674	0.899	1.211	0.846	1.194	0.867	0.831	0.973	1.057	1.256	0.439	0.779	0.72	0.762	0.679	0.682	0.61	0.902	0.912	0.71	Down	0.0015356
Q9UEU0	Vesicle transport through interaction with t-SNAREs homolog 1B OS=Homo sapiens OX=9606 GN=VTI1B	VTI1B	26.688	1.015		0.986					1.281						0.758			0.831	0.791	0.725	Down	0.022336
Q9UPN9	E3 ubiquitin-protein ligase TRIM33 OS=Homo sapiens OX=9606 GN=TRIM33	TRIM33	122.53		0.773		0.752	0.716	0.845	0.706		0.543	1.32	1.962	1.6	0.957		1.133	0.804			1.794	Up	0.0040426
P68871	Hemoglobin subunit beta OS=Homo sapiens OX=9606 GN=HBB	HBB	15.998	0.831	1.169	0.438	0.722	0.762	0.585	1.292	0.663	1.023	1.311	2.718	1.472	1.249	0.833	2.213	1.32	1.398	0.51	1.74	Up	0.022083
P00738	Haptoglobin OS=Homo sapiens OX=9606 GN=HP	HP	45.205	0.747	0.784	0.404	0.455	0.709	0.513	0.673	0.729	0.629	4.92	0.778	1.566	1.091	2.125	2.06	0.72	0.849	0.383	2.568	Up	0.025978
P13671	Complement component C6 OS=Homo sapiens OX=9606 GN=C6	C6	104.79	0.903	0.803	0.772	1.264	0.714	1.002	0.992	0.878	0.896	1.12	1.36	1.219	1.298	1.095	1.09	0.96	1	2.896	1.464	Up	0.0160205
Q08830	Fibrinogen-like protein 1 OS=Homo sapiens OX=9606 GN=FGL1	FGL1	36.379	0.92	0.532	0.87	0.571	0.528	0.601	0.484	0.973	0.466	1.772	1.99	2.395	0.574	3.287	1.709	0.53	0.555	0.999	2.323	Up	0.021076
Q5T0W9	Protein FAM83B OS=Homo sapiens OX=9606 GN=FAM83B	FAM83B	114.8	0.684		0.716					0.728						1.187			1.162	1.061	1.602	Up	0.00027697
P12110	Collagen alpha-2(VI) chain OS=Homo sapiens OX=9606 GN=COL6A2	COL6A2	108.58	1.017	1.645	1.053	1.126	1.307	1.573	1.415	1.182	1.044	0.923	0.656	0.739	1.304	0.924	1.033	1.144	0.948	0.805	0.746	Down	0.0056395

## Sheet: Table S7
Table S7. Proteins further validated by PRM in the validation group.
	upregulated proteins (fold change)			downregulated proteins (fold change)
Protein	Ca/HC	Ca/Cys	Protein	Ca/HC	Ca/Cys
FGA	2.27	2.02	APOA4	0.4	0.58
FGB	2.46	2.16	APOL1	0.64	0.65
FGG	2.93	2.55	APOH	0.72	0.67
KRT85	9.71	8.93	APOE	0.64	0.57
C5	1.33	1.47	APOC3	0.72	0.7
C6	1.33	1.46	CD5L	0.7	0.75
C9	1.67	1.79
FGL1	2.59	2.32
SERPINA3	1.34	1.33
ITIH3	1.58	1.62
HBB	2.24	1.74
C7	1.32	1.41
HBD	2.03	1.63
OLFM4	1.85	1.45
MPO	1.72	1.7
DEFA3	2.31	2.17
MUC16	3	2.43

## Sheet: Table S8
Table S8. Quantification data of proteins by PRM in the validation group (relative abundance).
Protein Accession	Protein Gene	Cys_1	Cys_2	Cys_3	Cys_4	Cys_5	Cys_6	Cys_7	Cys_8	Cys_9	Cys_10	Cys_11	Cys_12	Cys_13	Cys_14	Cys_15	HC_1	HC_2	HC_3	HC_4	HC_5	HC_6	HC_7	HC_8	HC_9	HC_10	HC_11	HC_12	HC_13	HC_14	HC_15	HC_16	HC_17	HC_18	HC_19	HC_20	Ca_1	Ca_2	Ca_3	Ca_4	Ca_5	Ca_6	Ca_7	Ca_8	Ca_9	Ca_10	Ca_11	Ca_12	Ca_13
P02671	FGA	0.820625	0.257674	1.83481	0.346689	0.289089	0.283176	0.277805	1.03285	0.23188	1.03918	2.84739	0.176279	0.903096	0.14002	0.366675	0.138266	0.166479	0.0896999	0.174997	0.0817749	0.107672	0.0970002	0.199821	0.10076	0.157096	0.0918403	0.114301	0.193723	0.194117	0.0756153	0.130713	0.0774826	0.156995	0.132891	0.11413	0.415619	3.8071	0.286181	0.769158	0.666393	0.190176	2.06447	13.9233	0.461951	0.509939	1.3067	0.286362	1.65589
P02675	FGB	0.38513	0.212729	1.50105	0.131575	0.237185	0.158843	0.146626	0.574461	0.142471	0.901061	1.83381	0.219567	0.676666	0.0983601	1.09813	0.0438524	0.0415957	0.00603177	0.0897279	0.0477271	0.0225885	0.0225405	0.0851519	0.0115476	0.0553334	0.0739132	0.0577148	0.175697	0.255857	0.00643719	0.0390084	0.0202101	0.16029	0.0393024	0.000679713	0.313798	3.39699	0.536242	1.18903	0.739899	0.121323	1.16596	10.4601	0.451325	0.538631	1.52757	1.56182	1.27727
P02679	FGG	0.289607	0.208558	1.1742	0.289102	0.207603	0.09857	0.557835	0.422391	0.121817	0.920592	0.838912	0.201961	0.467232	0.119063	1.03623	0.080703	0.0854301	0.0460201	0.117063	0.0995704	0.0414791	0.0929835	0.0775427	0.0588632	0.108381	0.120549	0.125153	0.166401	0.163434	0.0931617	0.190513	0.115148	0.169147	0.152291	0.033517	0.542452	2.05152	0.521377	1.03811	0.612291	0.150734	0.68549	8.18711	0.327951	0.522347	1.8783	1.47513	0.849865
P01031	C5	2.34712	0.237634	0.394655	2.66938	0.422587	1.65041	0.239921	0.64829	0.395697	0.903849	7.62137	0.257413	3.84688	0.176157	0.157003	0.191071	0.577074	0.152028	0.409303	0.25391	0.419776	0.326565	0.891809	0.261892	0.343671	0.30661	0.341332	0.422778	0.853842	0.0941205	0.0949448	0.160266	0.376201	0.398982	0.489829	0.327809	3.67757	0.388517	0.671708	0.570684	0.311361	5.0648	10.7579	0.607258	0.359574	0.710299	0.344267	1.72399
P13671	C6	2.72457	0.500306	0.699508	1.58312	0.790616	1.08176	0.115988	0.647697	1.04132	2.5362	2.25853	0.554958	1.24992	0.322961	0.365692	0.297603	0.514732	0.0939855	0.766539	0.389794	0.369874	0.669532	0.944848	0.340296	0.810405	0.64052	0.457398	0.604988	0.970365	0.0340475	0.0288608	0.105418	0.635706	0.758395	0.129571	0.265263	2.63602	1.04041	0.784241	1.53699	0.803955	3.01056	10.9646	1.06489	0.782188	2.15359	0.419654	1.62756
P02748	C9	1.36921	0.234393	0.495962	2.74329	0.439584	0.710571	0.133185	0.511368	0.477924	1.89903	1.70001	0.348264	1.22097	0.278237	0.284241	0.184364	0.732281	0.172724	0.603054	0.291279	0.28246	0.412949	1.06779	0.169699	0.521509	0.243433	0.537323	0.378226	0.898754	0.0809151	0.0969011	0.237572	0.806919	0.557461	0.214542	0.425122	2.70915	0.790108	0.807368	1.52585	0.554638	1.94392	20.161	0.946199	0.928034	1.05793	0.308373	1.16352
Q08830	FGL1	1.01618	0.497289	0.556561	0.342141	0.506822	0.165629	0.207623	0.798231	0.123014	3.04942	0.569467	0.0775908	0.290393	0.078433	0.393016	0.457611	1.52838	0.695999	0.170942	0.122126	0.0469092	0.0326805	0.0476788	0.0308544	0.0815808	0.0756933	0.0432659	0.173602	0.32191	0.532301	0.560785	0.014749	0.317142	0.502984	0.042206	2.02561	2.46785	1.04178	1.63622	0.349021	0.278394	0.506272	1.21182	0.409215	1.86079	2.65575	0.0659567	0.325384
P01011	SERPINA3	1.49635	0.283848	2.00505	0.0692402	1.26568	2.14355	0	0.448025	0.759486	0.558803	6.45323	0.242203	1.62065	0.0587836	0.158259	0.0677417	0.0263891	0.0031411	0.245495	0.0312668	0.259457	0.00139785	1.7373	0.0154875	0.00823127	0.0980409	0.0459473	0.598091	1.44668	0	0	0.00274056	0.0946675	0.00120611	0.00120648	0.136059	4.89831	0.17913	1.56324	0.680458	0.23712	4.10377	3.64571	1.97203	1.54017	0.372388	0.262776	4.42452
Q06033	ITIH3	0.956134	0.513656	0.555823	0.465718	0.474475	0.690617	0.0927941	0.858905	1.54129	3.61737	1.92575	0.365691	0.950818	0.508792	0.31903	0.23656	0.300027	0.081935	0.536181	0.309498	0.425885	0.181321	1.20661	0.212403	0.255879	0.249842	0.197177	0.62822	0.504509	0.0542174	0.0481116	0.0750229	0.661505	0.162079	0.109977	1.29345	3.32966	1.769	2.16843	1.19459	0.595137	1.45773	1.6428	1.72167	2.12255	1.64817	1.4468	1.84751
P10643	C7	2.63174	0.278395	0.632409	0.957518	0.311279	1.02906	0.100223	0.372577	0.606061	1.32634	4.27479	0.294474	4.50392	0.237746	0.150433	0.309534	0.610125	0.164667	0.66457	0.301199	0.24955	0.44651	0.942505	0.262334	0.632836	0.299311	0.347622	0.464122	0.889497	0.0579534	0.0928459	0.203527	0.54114	0.64192	0.260588	0.113915	3.66439	0.470178	0.432412	0.912125	0.422782	4.95091	13.0777	0.699786	0.521399	1.0569	0.273098	2.51088
Q6UX06	OLFM4	0.940279	0.393298	0.0411814	1.6348	0.48356	0.745741	0.357855	0.478176	1.03893	1.87998	0.392758	1.48494	2.62933	1.21835	0.349035	0.0558271	0.208772	0.432531	0.438775	0.0754111	0.510023	0.216668	0.816286	0.387906	0.585079	1.52635	0.270162	0.769983	1.6046	0.13957	0.142396	0.136446	1.50563	0.0334839	0.374693	0.913282	4.0592	2.40522	0.225085	7.51976	0.659525	1.82402	0.477391	0.68492	2.00764	1.72754	0.247343	0.419563
P68871	HBB	0.624556	2.62745	0.620906	0.964578	0.504463	0.251661	0.298451	0.388034	1.18496	0.214539	1.26615	3.44739	1.14423	2.5377	0.432985	0.26568	1.16823	0.234929	1.51335	0.87334	0.162339	0.263797	0.6239	0.379492	1.17431	0.248055	0.337473	0.406177	0.593374	0.211159	0.102558	0.410716	0.519878	1.30258	0.237473	2.99471	9.47102	2.86942	0.897506	2.87668	1.05761	2.47811	0.239687	0.358121	1.90133	0.294895	0.612423	1.08357
P02042	HBD	0.645079	1.92259	0.438157	0.285366	0.335482	0.420665	0.17905	0.283195	0.776658	0.169162	3.24578	2.21741	0.920221	1.10662	0.250948	0.178983	0.557139	0.157186	1.10866	0.548965	0.137279	0.194564	0.566218	0.21161	0.719057	0.164363	0.217512	0.261996	0.736401	0.130811	0.073386	0.23612	0.464545	0.721121	0.144589	1.97334	20.8458	1.34633	0.64219	1.48755	0.522308	5.89885	0.365811	0.23006	3.01182	0.156537	0.382257	0.662888
P02649	APOE	1.18348	0.653767	1.27143	0.346832	1.3935	1.13883	0.208902	0.367208	0.558183	0.448068	2.74384	1.04294	1.85774	1.42803	1.23766	0.670159	0.64907	0.851625	1.28406	0.765977	1.13112	0.500923	1.81142	0.749268	1.10555	0.406048	0.73634	1.37844	1.27604	0.471128	0.537208	0.580627	0.462418	0.555961	0.733545	0.63308	0.611052	0.313408	0.610065	0.764557	0.545282	0.81248	0.600678	1.37582	1.10251	0.874859	1.21164	2.91401
O14791	APOL1	1.86311	0.836334	0.714304	0.715605	1.44128	1.05189	1.32774	1.76435	0.994368	1.32806	1.09033	2.14836	0.840513	1.12164	0.887288	0.982529	0.840815	0.686716	1.8817	0.99173	1.95892	2.45746	1.65413	1.00295	1.10907	2.39767	1.88212	1.01049	0.889786	0.502418	0.524192	1.12791	1.36874	0.824076	1.09405	0.117482	0.568716	0.725661	0.796913	0.707374	0.780647	1.09309	0.65956	0.405613	0.595908	0.386764	0.521852	0.450321
P02749	APOH	0.881359	0.647009	9.50395	0.790446	3.43447	0.997951	0.114787	0.468296	1.02177	0.455288	3.02441	0.722148	2.2474	0.75487	0.680812	0.345344	0.420472	0.152127	0.644464	0.343718	0.507455	0.183005	2.34889	0.356949	0.531981	0.438798	0.405367	0.676434	1.9357	0.149881	0.0355035	0.180041	0.368947	0.262764	0.182388	0.144321	1.19044	0.392515	0.497943	1.099	0.529387	2.05434	0.747526	1.08729	1.56931	0.580039	0.974011	3.62093
P06727	APOA4	1.28307	0.969152	2.66765	0.37921	1.37003	0.902983	0.373155	0.491859	1.71508	0.564757	7.70147	0.474522	0.681508	0.953623	0.685401	0.963148	1.67492	1.36712	1.61179	1.05217	1.21343	0.424933	3.39285	1.61999	2.0344	1.7772	2.0482	2.99947	1.86628	0.839426	0.679602	1.74928	0.602735	0.556774	0.714825	0.254737	0.590887	0.278589	0.27672	0.920053	0.61748	1.66121	0.888308	0.844328	0.31692	0.339669	0.835691	1.42063
O43866	CD5L	2.44182	1.4608	0.538789	0.691719	1.36942	0.814634	1.13237	1.92119	0.373277	1.16127	0.560631	1.84757	1.55739	0.87755	0.984722	1.65735	0.73439	0.741097	2.38743	2.06687	2.4104	1.77862	1.34617	1.22685	0.917655	2.03438	1.28607	0.649	0.660949	0.691864	0.410402	1.303	0.810471	0.579477	1.00258	0.234607	0.591092	0.973371	1.18327	0.501635	0.603646	1.19904	1.81283	0.237095	0.569315	0.417607	0.399213	0.335027
P59666	DEFA3	0.818532	0.203046	0.869227	0.495477	0.375513	0.532118	0.0683339	0.123367	1.21272	1.65975	0.71419	0.880857	3.55895	0.249387	0.159871	0.29084	0.661943	0.251697	1.2759	0.217412	0.996363	0.205226	1.22906	0.266246	0.445127	0.405191	0.261225	0.564845	2.99132	0.124673	0.0891776	0.123604	0.522888	0.200574	0.468344	0.526662	4.86878	1.06451	0.526264	2.29542	0.450132	1.85455	3.98197	1.00456	2.04885	1.19723	0.182653	0.594711
P02656	APOC3	1.80053	0.907394	1.62751	0.272289	0.936106	1.78098	0.177503	0.984756	1.68313	0.407534	3.54559	1.45179	1.92082	1.31246	1.65105	0.742484	0.265841	0.271599	0.743738	0.416465	0.719413	0.213352	4.14976	0.533664	0.429783	0.638956	0.808996	1.39785	2.82328	0.101731	0.0861916	0.540362	0.429705	0.23828	0.212322	0.108848	0.902301	0.28017	0.579768	0.711735	0.63022	2.53557	0.792153	0.833321	0.780558	0.280033	1.07081	3.08549
Q8WXI7	MUC16	0.0736859	0.0129251	0.021112	0.0035643	0.00717751	0.0645918	0	0.325299	0.0206865	0	0.516347	0.00481202	0.0443627	0	0.00151242	0.0134403	0	0	0	0	0.00253323	0	0.0692624	0.00213201	0	0.00288549	0	0.00225525	0.0270245	0	0	0	0.0128546	0	0	0.00858204	28.1551	0.0393138	1.54417	0.0399693	0.00629471	13.5239	1.7581	0.323757	0.631322	0.0307629	0.00544355	3.15451
P05164	MPO	0.237185	0.0834792	0.331635	0.58544	0.264195	0.0783203	0.653443	0.0926706	0.474554	0.86985	0.0351492	1.35893	2.34211	0.379364	0.178802	0.142428	1.24409	0.328263	0.738484	0.808627	0.580667	0.537268	0.190718	0.168497	1.18801	0.641061	0.42484	0.511956	2.04259	0.256532	0.344733	1.49436	1.26167	0.579484	1.93154	1.53547	2.94972	3.7858	0.193872	1.88464	0.238381	0.378843	0.326205	0.245322	3.4962	1.70249	0.0549821	0.108896
P78386	KRT85	2.47576	1.1105	0.205809	1.81594	1.11945	0.49309	2.25955	3.56056	0.140174	1.46179	0.36905	0.758262	0.643788	1.06213	0.616021	0.961815	0.307894	0.468261	2.46774	3.20141	3.26819	2.88635	0.434151	1.17238	1.1935	1.5189	1.26881	0.520239	0.388671	0.571984	0.458026	3.18929	0.719615	0.72637	1.22799	0.161195	0.292966	0.755504	1.18898	0.601092	0.505336	1.59346	1.22119	0.307095	0.343319	0.457072	0.463363	0.319161
[truncated: 37 more columns]

## Sheet: Table S9
Table S9. Area under the ROC curve of the 3-protein panel for diagnosis of ovarian cancer.
		Number of cases	AUC (95% CI)	SN (%)	SP (%)
Stage	Stage FIGO I+II	14	0.820 (0.699-0.941)	71.4	82.9
	Stage FIGO III+IV	34	0.981 (0.957-1.000)	100	82.9
Histopathological type	Serous	30	0.968 (0.933-1.000)	96.7	82.9
	Clear cell	9	0.844 (0.703-0.985)	77.8	82.9
	Endometrioid	4	0.821 (0.642-1.000)	75	82.9
	Mucious	2	/
	Undefined	5	/

## Sheet: Table S10
Table S10. Area under the ROC curve of proteins for differential diagnosis between ovarian cancer and cystadenoma.
Proteins	AUC	P-value	95% CI
			Lower Bound	Upper Bound
FGA	0.636	0.112	0.476	0.796
FGB	0.697	0.021	0.553	0.841
FGG	0.744	0.004	0.617	0.871
FGL1	0.657	0.066	0.51	0.805
C9	0.575	0.383	0.39	0.759
OLFM4	0.527	0.755	0.367	0.686
ITIH3	0.64	0.102	0.48	0.8
MUC16	0.718	0.011	0.587	0.849
HBD	0.519	0.827	0.348	0.69
DEFA3	0.624	0.148	0.46	0.788
MPO	0.663	0.057	0.508	0.817
APOL1	0.761	0.002	0.647	0.876
APOA4	0.663	0.057	0.513	0.812
CD5L	0.665	0.054	0.507	0.823

[truncated: 1 more sheets: Table S11]
